# Supplementary material for: MiRduplexSVM: A High-Performing MiRNA-Duplex Prediction and Evaluation Methodology
Source: PLoS One. 2015 May 11;10(5):e0126151. doi: 10.1371/journal.pone.0126151 (PMC4427487; doi:10.1371/journal.pone.0126151)
Supplement: S2 Text — MiRduplexSVM was used to predict all missing duplexes of human and mouse hairpins (1,240 mature miRNAs). (TXT) [file pone.0126151.s002.txt]

Supplementary File Text S2

Missing Duplexes Predictions
>hsa-mir-95_5p
CUCAAUAAAUGUCUGUUGAAU
>hsa-mir-103a-1_5p
GGCUUCUUUACAGUGCUGCCUUG
>hsa-mir-107_5p
AGCUUCUUUACAGUGUUGCCUUG
>hsa-mir-208a_5p
GAGCUUUUGGCCCGGGUUAUAC
>hsa-mir-147a_5p
GACAACAUUUCUGCACACACAC
>hsa-mir-203a_5p
AGUGGUUCUUAACAGUUCAACA
>hsa-mir-210_5p
AGCCCCUGCCCACCGCACACUG
>hsa-mir-1-2_5p
ACAUACUUCUUUAUGUACCCAU
>hsa-mir-128-1_5p
CGGGGCCGUAGCACUGUCUGA
>hsa-mir-133a-1_5p
AGCUGGUAAAAUGGAACCAAAU
>hsa-mir-133a-2_5p
AGCUGGUAAAAUGGAACCAAAU
>hsa-mir-137_5p
ACGGGUAUUCUUGGGUGGAUAAU
>hsa-mir-152_5p
AGGUUCUGUGAUACACUCCGACU
>hsa-mir-153-1_5p
GUCAUUUUUGUGAUCUGCAGCU
>hsa-mir-153-2_5p
UCAUUUUUGUGAUGUUGCAGCU
>hsa-mir-184_5p
CCUUAUCACUUUUCCAGCCCAGC
>hsa-mir-206_5p
ACAUGCUUCUUUAUAUCCCCAU
>hsa-mir-320a_5p
GCCUUCUCUUCCCGGUUCUUCC
>hsa-mir-1-1_5p
ACAUACUUCUUUAUAUGCCCAU
>hsa-mir-128-2_5p
GGGGGCCGAUACACUGUACGAGA
>hsa-mir-101-2_5p
UCGGUUAUCAUGGUACCGAUGCU
>hsa-mir-370_5p
CAGGUCACGUCUCUGCAGUUAC
>hsa-mir-372_5p
CCUCAAAUGUGGAGCACUAUUC
>hsa-mir-375_5p
GCGACGAGCCCCUCGCACAAAC
>hsa-mir-328_5p
GGGGGGCAGGAGGGGCUCAGGG
>hsa-mir-326_5p
GGAGGCAGGGCCUUUGUGAAGGCG
>hsa-mir-133b_5p
GCUGGUCAAACGGAACCAAGUC
>hsa-mir-384_5p
UAAACAAUUCCUAGACAAUAUG
>hsa-mir-448_5p
GAACAUCCUGCAUAGUGCUGCC
>hsa-mir-429_5p
CGUCUUACCAGACAUGGUUAGA
>hsa-mir-433_5p
UACGGUGAGCCUGUCAUUAUUC
>hsa-mir-329-1_5p
AGAGGUUUUCUGGGUUUCUGUUU
>hsa-mir-329-2_5p
AGAGGUUUUCUGGGUUUCUGUUU
>hsa-mir-412_5p
GAUGGUCGACCAGUUGGAAAGU
>hsa-mir-410_5p
AGGUUGUCUGUGAUGAGUUCGC
>hsa-mir-487a_5p
AGUGGUUAUCCCUGCUGUGUUC
>hsa-mir-489_5p
UGGUCGUAUGUGUGACGCCAUU
>hsa-mir-494_5p
AGGUUGUCCGUGUUGUCUUCUC
>hsa-mir-496_5p
AGGUUGUCCAUGGUGUGUUCA
>hsa-mir-520e_5p
CUCAAGAUGGAAGCAGUUUCUG
>hsa-mir-520f_5p
CUCUAAAGGGAAGCGCUUUCUG
>hsa-mir-520b_5p
CCUCUACAGGGAAGCGCUUUCU
>hsa-mir-518b_5p
CUCCAGAGGGAAGCGCUUUCUG
>hsa-mir-519d_5p
CUCCAAAGGGAAGCGCUUUCUG
>hsa-mir-521-2_5p
CUCCAAAGGGAAGAAUUUUCUC
>hsa-mir-520g_5p
ACCCUCUAGAGGAAGCACUUU
>hsa-mir-520h_5p
UAGAGGAAGCACUUUCUGUUUG
>hsa-mir-521-1_5p
CCUCCAAAGGGAAGAACUUUCU
>hsa-mir-519a-2_5p
CUCUACAGGGAAGCGCUUUCUG
>hsa-mir-507_5p
CACUUCAAGAAGUGCCAUGCAU
>hsa-mir-544a_5p
UCUUGUUAAAAAGCAGAUUCU
>hsa-mir-487b_5p
UGGUUAUCCCUGUCCUGUUCG
>hsa-mir-551a_5p
GAAAUCCAGAGUGGGUGGGGCC
>hsa-mir-552_5p
UGUUUAACCUUUUGCCUGUUGG
>hsa-mir-555_5p
UCAGAUGUGGAGCACUACCUUU
>hsa-mir-557_5p
UGGAGGCCUGGGGCCCUCCCUG
>hsa-mir-558_5p
UUUUGGUAUAGUAGCUCUAGA
>hsa-mir-562_5p
AUAUGGUCAGUCUACUUUUAG
>hsa-mir-563_5p
UAGGAAAUGUGUGUUGCUCUG
>hsa-mir-569_5p
UUUGUGGGACAUUAACAACAGC
>hsa-mir-571_5p
CUCAGUGUGCCAUUUCCUUGUC
>hsa-mir-572_5p
GGGGCCGCUGCGGGCGGAAGG
>hsa-mir-575_5p
AAUUCAGCCCUGCCACUGGCUU
>hsa-mir-578_5p
CAAUCCCGGACAACAAGAAGCU
>hsa-mir-579_5p
UCGCGGUUUGUGCCAGAUGAC
>hsa-mir-580_5p
UAAUGAUUCAUCAGACUCAGAU
>hsa-mir-585_5p
CCUAGCACACAGAUACGCCCAG
>hsa-mir-548a-1_5p
AAAAGUAAUUGUGAUUUUUGCC
>hsa-mir-548a-2_5p
AAAAGUAAUUGGGGUUUUUUGC
>hsa-mir-595_5p
UUAACACCAGCACGCUCAAUGUAG
>hsa-mir-598_5p
GCGGUGAUCCCGAUGGUGUGAGC
>hsa-mir-599_5p
UUGAUAAGCUGACAUGGGACAG
>hsa-mir-600_5p
GGAAGGCUCUUGUCUGUCAGG
>hsa-mir-603_5p
AAAAGUAAUUGCAGUGCUUCCC
>hsa-mir-604_5p
UGCUUGACCUUCCACGCUCUCG
>hsa-mir-606_5p
CCUUGGUUUUUAGUAGUUUUAC
>hsa-mir-607_5p
UAUAGAUCUGGAUUGGAACCCA
>hsa-mir-611_5p
UGAGAGCGUUGAGGGGAGUUCCAG
>hsa-mir-613_5p
UGAAGGGACCCUUCCUGUAGU
>hsa-mir-614_5p
UCUGAAGCCUGCAGGGGCAGGC
>hsa-mir-619_5p
UACAGGCAUGAGCCACUGCGG
>hsa-mir-620_5p
AUCUAUAUCUAGCUCCGUAUAU
>hsa-mir-621_5p
GGUAGGCGGUGCUGCUGUGCUC
>hsa-mir-622_5p
UACUGGUCUCAGCAGAUUGAGG
>hsa-mir-626_5p
GGAGUAUUUUUAUGCAAUCUGA
>hsa-mir-630_5p
CCUCUUUGUAUCAUAUUUUGU
>hsa-mir-632_5p
UGACGGGAGGCGGAGCGGGGAA
>hsa-mir-633_5p
UUGCGGUAGAUACUAUUAACC
>hsa-mir-634_5p
AUCGAGGGUUGGGGCUUGGUGU
>hsa-mir-636_5p
CGCGGGCGGGGCCGGCCCCGCU
>hsa-mir-637_5p
UCGGGCUCCCCACUGCAGUUAC
>hsa-mir-639_5p
GGGGCGCGCGCGGCCUGGAGGG
>hsa-mir-640_5p
UUCCUGAAGAUCAGACACAUC
>hsa-mir-643_5p
ACCUGAGCUAGAAUACAAGUAG
>hsa-mir-644a_5p
UCAUAAGGAAUGUUGCUCUG
>hsa-mir-645_5p
AGACCAGUACCGGUCUGUGGCCU
>hsa-mir-646_5p
GGAGUCAGCACACCUGCUUUUC
>hsa-mir-649_5p
UUUUUGAUCGACAUUUGGUUGAA
>hsa-mir-661_5p
GGGGCAGGCGCAGGCCUGAGCCC
>hsa-mir-662_5p
GCCAGGCCCUGACGGUGGGGUGG
>hsa-mir-655_5p
AGAGGUUAUCCGUGUUAUGUUC
>hsa-mir-656_5p
AGGUUGCCUGUGAGGUGUUCACU
>hsa-mir-549a_5p
AGCUCAUCCAUAGUUGUCACU
>hsa-mir-658_5p
GGGCCCUGCCCGCCCGCCAGCU
>hsa-mir-421_5p
CCUCAUUAAAUGUUUGUUGAAUGA
>hsa-mir-1264_5p
AGGUCCUCAAUAAGUAUUUGUU
>hsa-mir-668_5p
GUAAGUGCGCCUCGGGUGAGCAUG
>hsa-mir-151b_5p
UCUCUUCAGGGCUCCCGAGACA
>hsa-mir-320b-1_5p
UCCCUCUCUUUCUAGUUCUUCC
>hsa-mir-320c-1_5p
GCCUUCUCUUCCCAGUUCUUCC
>hsa-mir-1301_5p
GGUCGCUCUAGGCACCGCAGCA
>hsa-mir-320b-2_5p
AGGCUUUCUCUUCCCAGAUUUCC
>hsa-mir-762_5p
UCUCGGCCCGUACAGUCCGGC
>hsa-mir-2113_5p
CAAUGUGUGACAGGUACAGGGA
>hsa-mir-765_5p
AGUAGACAGCCCUUUUCAAGCC
>hsa-mir-300_5p
AGAGAGGUAAUCCUUCACGCAU
>hsa-mir-892a_5p
UACUCAGAAAGGUGCCAGUCAC
>hsa-mir-874_5p
CGGCCCCACGCACCAGGGUAAG
>hsa-mir-892b_5p
UACUCAGAAAGGUGCCAUUUAU
>hsa-mir-889_5p
AAUGGCUGUCCGUAGUAUGGUC
>hsa-mir-147b_5p
UGGAAACAUUUCUGCACAAACUAG
>hsa-mir-887_5p
CUUGGGAGCCCUGUUAGACUC
>hsa-mir-665_5p
AGGGGUCUCUGCCUCUACCCAG
>hsa-mir-543_5p
AAGUUGCCCGUGUUUUUUUCG
>hsa-mir-760_5p
CCCCUCAGUCCACCAGAGCCCGG
>hsa-mir-301b_5p
GCUCUGACGAGGUUGCACUACU
>hsa-mir-208b_5p
AAGCUUUUUGCUCGAAUUAUGU
>hsa-mir-920_5p
UAGUUGUUCUACAGAAGACC
>hsa-mir-922_5p
UCCCUCUCCCUGUCCUGGACUG
>hsa-mir-933_5p
AGAGGUCCUCGGGGCGCGCGUC
>hsa-mir-935_5p
AGUGGCGGGAGCGGCCCCUCG
>hsa-mir-940_5p
AGGAGCGGGGCCUGGGCAGCCC
>hsa-mir-941-1_5p
ACAUGUGCCCAGGGCCCGGGACA
>hsa-mir-941-2_5p
ACAUGUGCCCAGGGCCCGGGACA
>hsa-mir-941-3_5p
ACAUGUGCCCAGGGCCCGGGACA
>hsa-mir-941-4_5p
ACAUGUGCCCAGGGCCCGGGACA
>hsa-mir-943_5p
UGGGGGACGUUUGCCGGUCACU
>hsa-mir-944_5p
CAUCUGAUAUACAAUAUUUUCU
>hsa-mir-1180_5p
UGGACCCACCCGGCCGGGAAUA
>hsa-mir-1182_5p
UCUCCUCCCUCUCCAGCAGCGA
>hsa-mir-1183_5p
ACACAGAACAUUAGAGAAGAC
>hsa-mir-1184-1_5p
UUCUGCUCAGCAGUCAACAGUG
>hsa-mir-663b_5p
CGAGGGCCGUCCGGCAUCCUAG
>hsa-mir-548e_5p
CAAAAGCAAUCGCGGUUUUUGC
>hsa-mir-1285-2_5p
UGCAUCACUUGAGCCCAGCAAU
>hsa-mir-1286_5p
GGGACUCAGCUUGCUCUGGCU
>hsa-mir-1289-1_5p
AUGCAGACUCUUGGUUUCCACCCC
>hsa-mir-1289-2_5p
AAGGCACAUUCCUAGACCCUGC
>hsa-mir-1290_5p
GAGCGUCACGUUGACACUCAAA
>hsa-mir-1295a_5p
GCCCAGAUCCGUGGCCUAUUC
>hsa-mir-1297_5p
UAGGGUUGAUCUAUUAGAAUUA
>hsa-mir-1299_5p
CCUCAUGGCAGUGUUCUGGAAUCC
>hsa-mir-1302-1_5p
UGUAUGUAAGAAUAUCCCAUAC
>hsa-mir-1302-2_5p
UAGCAUAAAUAUGUCCCAAGC
>hsa-mir-1302-3_5p
UAGCAUAAAUAUUUCCCAAGC
>hsa-mir-1302-4_5p
UUAGAAUAAGUAUGUCUCCAUG
>hsa-mir-1302-5_5p
UAGGUAUAAGUAUAUCCCAUGU
>hsa-mir-1302-6_5p
UUGGUAAUAUAUGUAUGGCCCAC
>hsa-mir-1302-7_5p
UAGGACAUGUAUGUCUGGUGC
>hsa-mir-1302-8_5p
UUUUCAGCAUUAGUGUAUCACA
>hsa-mir-1303_5p
AGCGAGACCUCAACUCUACAAU
>hsa-mir-1305_5p
UCUACCAUUAGUUUUGAAUGUU
>hsa-mir-548f-1_5p
UGCAAAAGUAAUCACAGUUUUU
>hsa-mir-548f-2_5p
CGAACAUAAUUGCAGUUUUUAU
>hsa-mir-548f-3_5p
AAACCUAAUUGCAAUUUUUGC
>hsa-mir-548f-4_5p
AAAAGUAAUAGUGGUUUUUGCC
>hsa-mir-548f-5_5p
AAAGUAAUCAUGUUUUUUUCC
>hsa-mir-1244-1_5p
AUCUUAUUCCGAGCAUUCCAG
>hsa-mir-1245a_5p
UAUAGGCCUUUAGAUCAUCUGA
>hsa-mir-1249_5p
AGGAGGGAGGAGAUGGGCCAAGUUC
>hsa-mir-1258_5p
UCCACGACCUAAUCCUAACUCC
>hsa-mir-548o_5p
AAAAUGUGUUGAUUGUAAUGGU
>hsa-mir-1269a_5p
AGUUGGCAUGGCUCAGUCCAAGU
>hsa-mir-1273a_5p
UGAGGCAGGAGAAUUGCUUGA
>hsa-mir-302f_5p
CUGUGUAAACCUGGCAAUUUUC
>hsa-mir-548p_5p
UUAAUUGCAGUUUUUGUCAUU
>hsa-mir-1278_5p
AGAUGAUAUGCAUAGUACUCCC
>hsa-mir-1281_5p
AGGGGGCACCGGGAGGAGGUG
>hsa-mir-1288_5p
AGCAGAUCAGGACUGUAACUC
>hsa-mir-1321_5p
CAAGUAUUAUUAUCCCUGUUUU
>hsa-mir-1322_5p
AGUAUCAUGAAUUAGAAACCU
>hsa-mir-1197_5p
CGGUUGACCAUGGUGUGUACG
>hsa-mir-1324_5p
UGCAUGAAGCCUGGUCCUGCCC
>hsa-mir-1537_5p
AGCUGUAAUUAGUCAGUUUUCU
>hsa-mir-1538_5p
ACAGCAGCAACAUGGGCCUCG
>hsa-mir-1539_5p
GGCUCUGCGGCCUGCAGGUAG
>hsa-mir-320d-1_5p
UUCUCGUCCCAGUUCUUCC
>hsa-mir-320c-2_5p
CUUCUCUUUCCAGUUCUUCC
>hsa-mir-320d-2_5p
UUCUCUUCCCAGUUCUUC
>hsa-mir-1825_5p
AGAGACUGGGGUGCUGGGCU
>hsa-mir-1827_5p
UCAGCAGCACAGCCUUCAG
>hsa-mir-1912_5p
UGCUCAUUGCAUGGGCUGUGUA
>hsa-mir-1913_5p
CGGCAGAGGAGGCUGCAGAGGC
>hsa-mir-1972-1_5p
UGCCACCACACCUGGCUUAAAU
>hsa-mir-1973_5p
UAUGUUCAACGGCCAUGGUAU
>hsa-mir-1976_5p
CAGCAAGGAAGGCAGGGGUC
>hsa-mir-2053_5p
AGAUUUAAUUAACAUUUGCAACC
>hsa-mir-2117_5p
UCUGUCCGGCAUGGUGAACAGC
>hsa-mir-2276_5p
GCCCUCUGUCACCUUGCAGACG
>hsa-mir-711_5p
AGUCUCUCCUCAGGGUGCUGC
>hsa-mir-718_5p
GCGCGCAAGAUGGCGGCGGGCC
>hsa-mir-2861_5p
UCCGGCUCCCCCUGGCCUCUC
>hsa-mir-3116-1_5p
UCCCUACUAUGUUCCAGGCACU
>hsa-mir-3116-2_5p
UCCCUACUAUGUUCCAGGCACCU
>hsa-mir-3118-1_5p
AAUUUUCAUAAUGCAAUCACAC
>hsa-mir-3118-2_5p
AAUUUUCAUAAUGCAAUCACAC
>hsa-mir-3118-3_5p
AAUUUUCAUAAUGCAAUCACAC
>hsa-mir-3123_5p
UUGAAUGAUUCUCCCAUUUC
>hsa-mir-548s_5p
UAAUUGCAGUUUUUGCCAUUAU
>hsa-mir-378b_5p
AUUGAGUCUUCAAGGCUAGUG
>hsa-mir-3134_5p
UGUGUAGUCUUUUAUCCCUCACA
>hsa-mir-466_5p
UGUGUUGCAUGUGUGUAUAUGU
>hsa-mir-544b_5p
UAAAAUGCAGAAUCCAUUUCU
>hsa-mir-3138_5p
ACUUCCCCCACCUCACUGCCCG
>hsa-mir-3142_5p
UGAACCUUCAGAAAGGCUGCUG
>hsa-mir-548u_5p
AAAAGUAAUGUGGUUUUUUUC
>hsa-mir-3146_5p
CUUCUUUCUAUCCUAGUAUAAC
>hsa-mir-548v_5p
UGAGCAAAAGUAAUUGCGGUUUU
>hsa-mir-3149_5p
ACACACACAUGUCAUCCACACA
>hsa-mir-3153_5p
AAUGUCCCUGUCCCCUUCCCCC
>hsa-mir-3154_5p
AGCCCCAGCUCCCGCUCACCC
>hsa-mir-3155a_5p
CUCCCACUGCAGAGCCUGGGG
>hsa-mir-3166_5p
AGGCAUUGUCUGCGUUAGGAUU
>hsa-mir-3167_5p
ACCAGUAUUUCUGAAAUUCUU
>hsa-mir-3118-4_5p
AAUUUUCAUAAUGCAAUCACAC
>hsa-mir-3176_5p
CGGCAGCCUCGGGCCACACUCC
>hsa-mir-3179-1_5p
GUUUAAAUUACACUCCUUCUGC
>hsa-mir-3179-2_5p
GUUUAAAUUACACUCCUUCUGC
>hsa-mir-3179-3_5p
GUUUAAAUUACACUCCUUCUGC
>hsa-mir-3188_5p
CUGCUGUGCCGCCAGGGCCUCC
>hsa-mir-320e_5p
GCCUUCUCUUCCCAGUUCUUC
>hsa-mir-3118-5_5p
AAUAAUAUUCAUAAUGCAAUCA
>hsa-mir-3198-1_5p
UCACUGUUCACCCAGCACUAG
>hsa-mir-4293_5p
GUUCCUUGGGAAGCUGGUGACA
>hsa-mir-4299_5p
UGACCAAUCAUGUUACAGUGUU
>hsa-mir-4300_5p
AGAGGGCCAGCUAAAUCAGCAG
>hsa-mir-4306_5p
UAGUGUCCUUAGAGUCUCCAGA
>hsa-mir-4307_5p
UCAGAAGAAAAAACAGGAGAU
>hsa-mir-4308_5p
UCAGAGGGAACUCCAUUGGAC
>hsa-mir-4310_5p
CGUCUGGGGCCUGAGGCUGCAG
>hsa-mir-4312_5p
GGGCACAGAGAGCAAGGAGCC
>hsa-mir-4318_5p
UUAUGUCAUAAACCCACUGUG
>hsa-mir-4320_5p
UGGGGUUUGCUGUAGACAUUUC
>hsa-mir-4322_5p
AGUUCCGCGCCUGGCCGUGU
>hsa-mir-4321_5p
AGAGCCUCUGCCCCUCCCGAGA
>hsa-mir-4323_5p
CAGGCGGGCAUGUGGGGUGUC
>hsa-mir-4324_5p
UAAGGGUCUCAGCUCCAGGGAA
>hsa-mir-4257_5p
CAGUCCCUAGGUAGGAUUUGGGG
>hsa-mir-4259_5p
UGUGUCCUGAAUUGGGUGGGG
>hsa-mir-4253_5p
AUCGCCCUUGAGGGGCCCU
>hsa-mir-4251_5p
CGUCCUCCAGCUUUUUUCCUUA
>hsa-mir-4254_5p
AGGGUGGGGUGGCUCCUCUGCA
>hsa-mir-4252_5p
CUGGCAGCUCAUCAGUCCAG
>hsa-mir-4261_5p
UGGAAGUGGGUUCCUCCCAGU
>hsa-mir-4265_5p
UGGAGCUUCAGCCUACACCU
>hsa-mir-4266_5p
CUGCUGGCCGGGGCCCCUACUC
>hsa-mir-4262_5p
AAGCUGCAGGUGCUGAUGUUGG
>hsa-mir-4268_5p
ACAUCAGGUUCUAGAGGUUUU
>hsa-mir-4263_5p
UCAGGGUUUUACUUGGGAGAUUGG
>hsa-mir-4271_5p
CUCCAUAUCUUUCCUGCAGCC
>hsa-mir-4272_5p
UGCACAAAUUAAUCAGUUAAU
>hsa-mir-4274_5p
AGGGUAACUGAGCUGCUGCCGG
>hsa-mir-4281_5p
CCCCCGACAGUGUGGAGCUGGG
>hsa-mir-4279_5p
CUCUGUGGAGCUGAGGAGCA
>hsa-mir-4278_5p
AGGAGAAUCCCAUAGAACAUU
>hsa-mir-4282_5p
AAGUUCCAGGGGAAGAUUUUAGU
>hsa-mir-4288_5p
AGAGUCAUCAGCAGCACU
>hsa-mir-4292_5p
CCUGCUUAGGAGGCCAGAGGUG
>hsa-mir-4290_5p
AAGGUGAAGGGAGGGUCAGU
>hsa-mir-4329_5p
AGGUGUACCAGGGUUUUGGAGU
>hsa-mir-4330_5p
AGGCAAUUAUCUGAGGAUGCAG
>hsa-mir-4328_5p
CAGUUGAGUCCUGAGAACCAUUG
>hsa-mir-1184-2_5p
UUCUGCUCAGCAGUCAACAGUG
>hsa-mir-1184-3_5p
UUCUGCUCAGCAGUCAACAGUG
>hsa-mir-1233-2_5p
AGUGGGAGGCCAGGGCACGGCA
>hsa-mir-1244-2_5p
AUCUUAUUCCGAGCAUUCCAG
>hsa-mir-1244-3_5p
AUCUUAUUCCGAGCAUUCCAG
>hsa-mir-1972-2_5p
UGCCACCACACCUGGCUUAAAU
>hsa-mir-1302-9_5p
UAGCAUAAAUAUGUCCCAAGC
>hsa-mir-1302-10_5p
UAGCAUAAAUAUGUCCCAAGC
>hsa-mir-1302-11_5p
UAGCAUAAAUAUGUCCCAAGC
>hsa-mir-3118-6_5p
AAUUUUCAUAAUGCAAUCACAC
>hsa-mir-3609_5p
UUUUAUUCUCAUUUUCCUUUUC
>hsa-mir-3610_5p
UAACGGCAGCCAUCUUGUUUGUU
>hsa-mir-3611_5p
AGAAUUUCUUUUUCUUCACAAUU
>hsa-mir-3615_5p
AGACGCCGCGCGGGGCGGGGAUU
>hsa-mir-3618_5p
UGUGAUUUCCAAUAAUUGAGGC
>hsa-mir-23c_5p
CAGGUGUCACACAGUGAGUGG
>hsa-mir-3646_5p
AGGUUGGGUUCAUUUCAUUUUC
>hsa-mir-3649_5p
UGGAACAGGCACCUGUGUGUGC
>hsa-mir-3651_5p
CCUGUGAUUUAUGCAUGGAGGC
>hsa-mir-3653_5p
Not_Predicted
>hsa-mir-3654_5p
CAUGAGCUGCAAUCUCAUCAC
>hsa-mir-3656_5p
CGGCCAGCGGGACGGCAUCC
>hsa-mir-3657_5p
UCACCAAUAAUGGGACACUAA
>hsa-mir-3659_5p
CCCUUGUACACAACACACGUG
>hsa-mir-3660_5p
AAAAUGCUCUUCUGUCAUUGU
>hsa-mir-3662_5p
ACAGUUACACUUCUUACUCUCA
>hsa-mir-3669_5p
UACGGAAUAUAUAUACGGAAU
>hsa-mir-3670-1_5p
UCUAGACUGGUAUAGCUGCUUU
>hsa-mir-3671_5p
CUGCUGCUGUCACAUUUACAUG
>hsa-mir-3673_5p
UGGAAUGUAUAUACGGAAUAU
>hsa-mir-3684_5p
GGACCUGUACUAGGUUUAACA
>hsa-mir-3686_5p
AUUUACCUUCUCUUACAGAUCA
>hsa-mir-3687_5p
GCGCGUGCGCCCGAGCGCGGC
>hsa-mir-3907_5p
UGGGGUCCAGGCUGGACCAGG
>hsa-mir-3909_5p
UGGGGAGCAGGCUCCGGGGGACA
>hsa-mir-3910-1_5p
UCUUGGUUUUAUGCCUUUUA
>hsa-mir-3912_5p
CAUGUCCAUAUUAUGGGUUAGU
>hsa-mir-3914-1_5p
UCUCAUUUUCUGGUUCCUUCU
>hsa-mir-3914-2_5p
UCUCAUUUUCUGGUUCCUUCUACC
>hsa-mir-3917_5p
CCGGGUCUGUUGGUGCUCAGAGU
>hsa-mir-3919_5p
UGAGUCCUUUGUUCUCUACUA
>hsa-mir-3920_5p
CAGAGAGUUAAGAGAAUUAGUAC
>hsa-mir-3921_5p
AAGGCAUAUGGUACUCAAGAGA
>hsa-mir-3923_5p
CUAAUCCAAUAUUACUAGCUU
>hsa-mir-3910-2_5p
UCUUGGUUUUAUGCCUUUUA
>hsa-mir-3924_5p
UAGUAGUCAAAUAUGCAGAUCU
>hsa-mir-3928_5p
UGAAGCUCUAAGGUUCCGCCUG
>hsa-mir-3929_5p
AGUGGCUCACACCAGUAAUCCC
>hsa-mir-3935_5p
AGCUGAUGGUUGUAUCUAUGA
>hsa-mir-3936_5p
UGCUGUAGAUCCCUCAAAUCC
>hsa-mir-3937_5p
UCAGUUGCUACAGUUCCCUGUUG
>hsa-mir-3938_5p
AGAUUAUCUACAAGGGAAUUUU
>hsa-mir-3939_5p
UUCCUGUAUGUGGGCGUGCACG
>hsa-mir-3941_5p
UGAUGCUCAGUUGUGUGUAGAU
>hsa-mir-548z_5p
AAAAGUAAUUGAGAUUUUUGCU
>hsa-mir-548aa-1_5p
CAAAAGAAACUGUGGUUUUUGC
>hsa-mir-548aa-2_5p
CAAAAGAAACUGUGGUUUUUGC
>hsa-mir-378d-1_5p
ACUGUUUCUGUCCUUGUUCUUG
>hsa-mir-378e_5p
ACUCCAGUGUCCAGGCCAGGG
>hsa-mir-4418_5p
UUUUGCUCUGAGUGACCGUGGU
>hsa-mir-4419a_5p
UGUGCCUGUAGUCUUAGCUACU
>hsa-mir-378f_5p
UGGACUCCCAUAGUUUUCAGGCU
>hsa-mir-4420_5p
UUGGUAUGAACAUCUGUGUGUU
>hsa-mir-4421_5p
UCUCCUUUCUGCUGAGAGUUGA
>hsa-mir-548ac_5p
AAAAGUUAUUGUGGUUUUUGCU
>hsa-mir-4425_5p
GGUCCCAUUGAAUCCCAACAGC
>hsa-mir-4427_5p
UCUUGGGGCUUAUUUAGACA
>hsa-mir-4428_5p
UGCCAUGUUGCCUGCUCCUUA
>hsa-mir-548ad_5p
CAAAAGUAAUUGUGGUUUUUGA
>hsa-mir-4432_5p
GCAUCUUGCAGAGCCGUUCC
>hsa-mir-4436a_5p
CCACUUAUGCCUGCCCUGCCC
>hsa-mir-4437_5p
ACUUUGUGCAUUGGGUCCACA
>hsa-mir-548ae-1_5p
UGCCAUUAAGUUGCGGUUUUUG
>hsa-mir-548ae-2_5p
AAAAGUAAUUGUGGUUUUUGUC
>hsa-mir-4438_5p
UGUCUUUUCUAAGCCUGUGCC
>hsa-mir-4440_5p
AAGCAAGUGCAGUGGGGCUUGCU
>hsa-mir-4441_5p
CAGAGUCUCCUUCGUGUAC
>hsa-mir-4442_5p
GCGCCCUCCCUCUCUCCCCGG
>hsa-mir-4444-1_5p
UGGCCCCGCCUCUUCCUCUCGGU
>hsa-mir-4447_5p
UCUAGAGCAUGGUUUCUCAUCAU
>hsa-mir-4448_5p
ACCAAAAGACAAGAGUGCGAG
>hsa-mir-4449_5p
CCCUCGGCGGCCCGGGGGGCGG
>hsa-mir-4451_5p
UCUGUACCUCAGCUUUGCUCCCA
>hsa-mir-4452_5p
CACUUGAGGCCAAGAGUGCAAGG
>hsa-mir-4457_5p
CUCCAGUCAAUACCGUGUGAGU
>hsa-mir-4461_5p
UAGGUUAUGUACGUAGUCUAGG
>hsa-mir-4462_5p
UUCCCAGCUGCCCUAAGUCAGG
>hsa-mir-4463_5p
UGGUCACCACCUCCAGUUUCUG
>hsa-mir-548aj-1_5p
AAAAGUAAUUGCAGGUUAUGCC
>hsa-mir-4465_5p
CCCUGGCACGCUAUUUGAGGU
>hsa-mir-4468_5p
AGUCUUCUCCUGGGGCUUUGG
>hsa-mir-4469_5p
AGCGGCUCUAGGUGGGUUUGGC
>hsa-mir-4470_5p
UCGGCUUUCCAGUUUGUCUCG
>hsa-mir-4471_5p
AAACCUCUACUAAGUUUCCAUG
>hsa-mir-4472-1_5p
GACCCUUGCUCUCUCACUCUCC
>hsa-mir-4473_5p
CUUGUAAUGGAGAACACUAAGC
>hsa-mir-4475_5p
UCAAUGAGUGUGUGGUUCUAAA
>hsa-mir-4476_5p
CCUGUCCCUAAGUCCCUCCCAGC
>hsa-mir-4477a_5p
AAUCACAAAUGUCCUUAAUGGC
>hsa-mir-4477b_5p
AAUCACAAAUGUCCUUAAUAG
>hsa-mir-3689c_5p
UGUGAUAUCGUGGUUCCUGGGA
>hsa-mir-548x-2_5p
CACAAAAGUAAUUGUGGCUUUUG
>hsa-mir-4479_5p
AAGUCCGAGCGUGGCUGGCGCG
>hsa-mir-3155b_5p
CACUGCAGAGCCUGGGAAGGG
>hsa-mir-4480_5p
AGUUGACCUCCACAGGGCCACC
>hsa-mir-4483_5p
ACAACAUACUUAGUGCAUACC
>hsa-mir-4484_5p
GGGUUUCCUCUGCCUUUUUUU
>hsa-mir-4485_5p
AGAGGCACCGCCUGCCCAGUG
>hsa-mir-4487_5p
UGUCCUUCAGCCAGAGCUGG
>hsa-mir-548al_5p
UGCAAAAGUAAUUGCUGUUUU
>hsa-mir-4490_5p
UGCUCAAAUCUCUGGCCAAAGA
>hsa-mir-4491_5p
UGGUCACACCAGUCCACAUUAAC
>hsa-mir-4492_5p
UGCUUCUCCAGGCCCCGCGCGCG
>hsa-mir-4493_5p
AGAGAUGGGAAGGCCUUCCGG
>hsa-mir-4494_5p
CCCUGGUCAUCUGCAGUCUGAA
>hsa-mir-4496_5p
ACAUCAGCUCAUAUAAUCCUCGA
>hsa-mir-4419b_5p
AGUGGUGCAUGCUUAUAGUCC
>hsa-mir-4500_5p
AGGAGAGAAAGUACUGCCCAGA
>hsa-mir-4502_5p
UUUAGCAAGUUGUAAUCUUUUU
>hsa-mir-4504_5p
AGGUUCAUCUCUGUUGUCAUUUG
>hsa-mir-4506_5p
AUCAGACCAUCUGGGUUCAAG
>hsa-mir-2392_5p
AUCCAGCCAUUCCUCAGACCAG
>hsa-mir-4507_5p
UCUGGGCUGAGCCGAGC
>hsa-mir-4512_5p
GGCAAUAUAGUGAGACCUCGUC
>hsa-mir-4518_5p
UGCUGGGAUUGAUUAGUGAUGU
>hsa-mir-4522_5p
UGGGGGCCUCGCAGGGGGAGA
>hsa-mir-4526_5p
GGGCCCAGUCCCUGCUGUCAUG
>hsa-mir-4528_5p
ACAGAUCUUUAUAUAUAUGAU
>hsa-mir-4530_5p
CGACCGCACCCGCCCGAAGCU
>hsa-mir-4531_5p
GCCUAGGAGUCCUUGGUCAGUG
>hsa-mir-4534_5p
ACCCCCUUCCAGAGCCAAAAUC
>hsa-mir-4535_5p
ACUGGGUCCCAGUCUUCACAG
>hsa-mir-4540_5p
AAGCUGCAUGGACCAGGACUUGG
>hsa-mir-3960_5p
CGCGCCCCCGAUCGGGGCCGCC
>hsa-mir-3972_5p
GCUUGGGGUGGCAGUCCUGUGGG
>hsa-mir-3973_5p
AGGGUAGCUCUCUGUAUUGCUU
>hsa-mir-3975_5p
UGAGUGAUUGCUAUUUCAAAA
>hsa-mir-4635_5p
GUGGGUUCUGACCCCACUUGGAUC
>hsa-mir-4637_5p
ACUUGGAUCUGCAAUUAGUAUUU
>hsa-mir-4641_5p
GGGGGCAGGGGGCAGAGGGCAUC
>hsa-mir-4643_5p
AGCAUUUAUAAUCAUGUGUUCA
>hsa-mir-4644_5p
UCUGCCUCUUUCUCCAUCCACC
>hsa-mir-4658_5p
CCCUUCACUCAGAGCAUCUACAC
>hsa-mir-4662b_5p
UUAGCCAAUUGUCUAUCUUUAG
>hsa-mir-4669_5p
CCCUUCACUUCCUGGCCAUCC
>hsa-mir-4672_5p
CCUCUGUCCAGCUGUGUGGCC
>hsa-mir-4674_5p
CCCAGGCGCCCGCUCCCGACCC
>hsa-mir-4675_5p
UGCUGGUCAACCAUAGCCCUG
>hsa-mir-4683_5p
AGGCGGGCCUGGAGGUGCACC
>hsa-mir-1343_5p
UGGGGAGCGGCCCCCGGGUGGG
>hsa-mir-4688_5p
CAAGCUGUUUCGUGUUCCCUCC
>hsa-mir-4692_5p
CUUGAUACCCACACUGCCUGGG
>hsa-mir-4698_5p
GGGUCUUCCUCUACAUUUCCACC
>hsa-mir-3198-2_5p
ACUGUUCACCCAGCACUAGCA
>hsa-mir-4719_5p
UGUAUGUUAUAGAUUUGUGAUU
>hsa-mir-4721_5p
AUGGUCAAGCCAGGUUCCAUCA
>hsa-mir-4734_5p
CUCGGGCCCGACCGCGCCGGCC
>hsa-mir-4741_5p
CCGGCCGCCUCCGAGCCCGGC
>hsa-mir-4765_5p
AACGUAGCUAUCCACCACUCAG
>hsa-mir-4770_5p
GAGUUAUGGGGUCAUCUAUCC
>hsa-mir-4771-1_5p
UAAUUUUAGAUCUGGUCUGCUUC
>hsa-mir-4771-2_5p
UAAUUUUAGAUCUGGUCUGCUUC
>hsa-mir-4773-1_5p
CUUUCUAUGCUCCUGUUCUGCU
>hsa-mir-4773-2_5p
CUUUCUAUGCUCCUGUUCUGCU
>hsa-mir-4779_5p
GCUUUUACUGUUCCCUCCUAGA
>hsa-mir-4780_5p
AGGGGGUCAGGCUCAAGGACC
>hsa-mir-4785_5p
UGGGGACGCGGCGGCGCUGCU
>hsa-mir-4801_5p
AGGCUUGGUUUUCUUAUGUGUAA
>hsa-mir-5047_5p
ACGAGACACAGUGCAUAAAAA
>hsa-mir-5088_5p
AGGCGGGGCCGGGCCUGAGGG
>hsa-mir-5092_5p
UGCCAAAGCCAGUGGGGACUGG
>hsa-mir-5186_5p
CUGAUUUCUACCAACCUUUCCU
>hsa-mir-5188_5p
CUGGUUUCAAUGGGUACGAUUAU
>hsa-mir-5190_5p
UGGCUCCAGCCCUGUCACAUGG
>hsa-mir-5191_5p
CACUUCAUUCUUGCUGUCCUCU
>hsa-mir-5192_5p
ACCUGGAACCAUUUCUCCUGG
>hsa-mir-5193_5p
CUGGGAUGGGGGUUGGGGGGAG
>hsa-mir-5194_5p
AGGCCCAUUCUUUUCACUCAGGA
>hsa-mir-4444-2_5p
UGGCCCCGCCUCUUCCUCUCGGU
>hsa-mir-3670-2_5p
UCUAGACUGGUAUAGCUGCUUU
>hsa-mir-5100_5p
GGUAGGAGCGUGGCUUCUGGA
>hsa-mir-5572_5p
AGGCACUGCCCCUGCGACCAGCC
>hsa-mir-5680_5p
AGGUUAGCCCAGCAUUUCCCUUC
>hsa-mir-5681a_5p
AGAGUAUUGCCACCCUUUCU
>hsa-mir-5682_5p
CUUAUCCUGCAAGGUGCUGCA
>hsa-mir-5692c-1_5p
AUACCCACUGUGAUAUUAAGAGU
>hsa-mir-5692c-2_5p
ACACCAACUGUGAUAUUAGG
>hsa-mir-5687_5p
CUGACUCUGAAAUCUUCUAAAU
>hsa-mir-5688_5p
CCUUUUUACAGGAGUUUAUUAUG
>hsa-mir-5693_5p
AGUUAGUUCAUUUCAGUCUGUG
>hsa-mir-5695_5p
AUCUAGAUUCUUCUUGGCCUCU
>hsa-mir-5699_5p
CCCCAACAAGGAAGGACAAGAG
>hsa-mir-5702_5p
UGGGAUAUGUUGCUGAUCCAAC
>hsa-mir-5703_5p
GUCCCCUUCCUCGUCUUUU
>hsa-mir-5705_5p
AGGCCAUGAGCCCCGAAACACC
>hsa-mir-5739_5p
UAACUAUCAUUUCCAAGGUUG
>hsa-mir-6072_5p
UGGGGGCUGGUGCAGGGAUGGGC
>hsa-mir-6073_5p
AACUGAAAGUUGAUGAGUCACU
>hsa-mir-6074_5p
CACCUUCAGUCAACUGAUUUGC
>hsa-mir-6075_5p
CCACAUGCUCCUCCAGGCCUGC
>hsa-mir-6079_5p
UCCUAGACCUAGUAUCAGUGGCCA
>hsa-mir-6080_5p
UCUGGGAAUGCCGGUCUGGGGC
>hsa-mir-6081_5p
CACCAGGGCCUCUGCCCCGU
>hsa-mir-6083_5p
GUCUGGGAAGGUGGAAAGGGAG
>hsa-mir-6084_5p
UGGGCCGCAGGACCGGGCGCG
>hsa-mir-6085_5p
UGUGGGCCCAGCUUUACAUAGU
>hsa-mir-6089-1_5p
GGCCCGGCGUUCCCUCCCCUUCC
>hsa-mir-6090_5p
UGGGUCCGCGCGCCCUGGGCCG
>hsa-mir-6125_5p
GCUGCCACCUCCCCUACCGCUA
>hsa-mir-6128_5p
UAUAGGACUUCAGUCCAUGAU
>hsa-mir-6130_5p
AAAUGCAGGCAUCCCUUCUA
>hsa-mir-6131_5p
UCCCGCAUUCCCUCUGCUUUG
>hsa-mir-6133_5p
CAUGCCCUCUUCAUUGUUCUGCU
>hsa-mir-6715a_5p
ACAGGCACAGCCGGUUUGAGCA
>hsa-mir-6719_5p
GGAGGCUGAUGUCUUCAGAGC
>hsa-mir-6089-2_5p
GGCCCGGCGUUCCCUCCCCUUCC
>hsa-let-7c_3p
CUGUACAACCUUCUAGCUUUCC
>hsa-mir-196a-1_3p
CAACAACAUUAAACCACCCGAU
>hsa-mir-198_3p
UCCUUCUUCUCUAUAGAAUAAA
>hsa-mir-7-3_3p
CAACAAGUCACAGCCGGCCUCA
>hsa-mir-215_3p
UCUGUCAUUUCUUUAGGCCAAU
>hsa-mir-217_3p
CAUCAGUUCCUAAUGCAUUGCC
>hsa-mir-135a-2_3p
UGUAGGGAUGGAAGCCAUGAAA
>hsa-mir-134_3p
CUGUGGGCCACCUAGUCACCAA
>hsa-mir-190a_3p
ACUAUAUAUCAAACAUAUUCCU
>hsa-mir-194-1_3p
CCAGUGGAGAUGCUGUUACUUU
>hsa-mir-181b-2_3p
CUCACUGAUCAAUGAAUGCAAA
>hsa-mir-383_3p
CCACAGCACUGCCUGGUCAGA
>hsa-mir-325_3p
UUUAUUGAGGACCUCCUAUCAA
>hsa-mir-346_3p
AGGCAGGGGCUGGGCCUGCAGC
>hsa-mir-422a_3p
UCUCUGUCCCUGAGCCAAGCUU
>hsa-mir-449a_3p
CGGCUAACAUGCAACUGCUGUC
>hsa-mir-450a-1_3p
AUUGGGAACAUUUUGCAUGUAU
>hsa-mir-451a_3p
UAGUAAUGGUAAUGGUUCUC
>hsa-mir-484_3p
CCCGGGGGGUGACCCUGGCU
>hsa-mir-511-1_3p
AAUGUGUAGCAAAAGACAGAAU
>hsa-mir-511-2_3p
AAUGUGUAGCAAAAGACAGAAU
>hsa-mir-492_3p
CAGGAUUGUCCUGCAGAUCA
>hsa-mir-181d_3p
CCCACCGGGGGAUGAAUGUCA
>hsa-mir-498_3p
AAGCACCUCCAGAGCUUGAAGC
>hsa-mir-526a-1_3p
GAAAGCGCUUCCUUUUAGAGG
>hsa-mir-526a-2_3p
AACAUGCAUCCUUUCAGAGGGU
>hsa-mir-527_3p
GAAAGUGCUUCCCUUUGGUGAA
>hsa-mir-504_3p
AGGGAGUGCAGGGCAGGGUUUC
>hsa-mir-510_3p
UGAUUGAAACCUCUAAGAGUGG
>hsa-mir-553_3p
AUCUCGCUGUUUUAGACUGAGG
>hsa-mir-554_3p
GUGAUGGGUCAGGGUUCAUAUU
>hsa-mir-559_3p
UUUGGUGCAUAUUUACUUUAGG
>hsa-mir-564_3p
CCUCCGGGCGGCGCCGUGUCCGC
>hsa-mir-566_3p
CUGGGGCAGCAGAAUCGCUUGA
>hsa-mir-567_3p
UUGUACUGGAAGAACAUGCAAA
>hsa-mir-568_3p
UAGUGUAUAUAUUAUACAUGU
>hsa-mir-573_3p
UAAAGUUAUGUCGCUUGUCAGG
>hsa-mir-577_3p
GGUUUCAAUACUUUAUCUGCU
>hsa-mir-581_3p
UGAUCUAAAGAACACAAAGAAU
>hsa-mir-583_3p
UACUGGGACCUACCUCUUUGGU
>hsa-mir-586_3p
GCCCUAAAAAUACAAUGCAUAA
>hsa-mir-587_3p
UGACUCAUCACCAGUGGAAAGC
>hsa-mir-588_3p
UCUUACCCACCAUGGCCAAAA
>hsa-mir-592_3p
UCAUCACGUGGUGACGCAACAU
>hsa-mir-596_3p
CAUGGCAGCUGCUGCCCUUCGG
>hsa-mir-597_3p
AGUGGUUCUCUUGUGGCUCA
>hsa-mir-601_3p
CCCAGGGAUCCUGAAGUCCUUU
>hsa-mir-602_3p
CCGAGUGCGUCUCCUGUCAG
>hsa-mir-605_3p
AGAAGGCACUAUGAGAUUUAGA
>hsa-mir-608_3p
AGAGCUUCCAUCAAAGGCUGCC
>hsa-mir-609_3p
AGAGAUGAGGGCAACACCCUAG
>hsa-mir-610_3p
CCAGCACACAUUUAGCUCACA
>hsa-mir-612_3p
AGGGGCCCUCCCUCCAUGGCAG
>hsa-mir-617_3p
CACCUUCAAAUGGUAAGUCCAG
>hsa-mir-618_3p
UCAGGAGACAAGCAGGUUUACC
>hsa-mir-623_3p
CGAUGUACUCUGUAGAUGUCU
>hsa-mir-627_3p
CUCUUUUCUUUGAGACUCACUA
>hsa-mir-631_3p
UGAUGGACUGAGUCAGGGGCCA
>hsa-mir-635_3p
AUCAUUGUUUUGUGUCCAUUGA
>hsa-mir-638_3p
CGCGCCGUGCGCCGCCGGCGUAA
>hsa-mir-641_3p
GGUGACUGUCCUAUGUCUUUCC
>hsa-mir-647_3p
GGCAGGAGGGAGGGUCAGGCAG
>hsa-mir-648_3p
AAGUGCAGGACCUGGCACUUAGU
>hsa-mir-650_3p
CCUGGGCUCUGCUCCUCCUCA
>hsa-mir-651_3p
AAAGGAAAGUGUAUCCUAAAAG
>hsa-mir-663a_3p
UGGGAUCCCGCGGCCGUGUUUU
>hsa-mir-653_3p
UUCACUGGAGUUUGUUUCAAU
>hsa-mir-1296_3p
GAGUGGGGCUUCGACCCUAACC
>hsa-mir-1468_3p
GCAAAAUAAGCAAAUGGAAAA
>hsa-mir-1323_3p
AAAGUGCACCCAGUUUUGGGG
>hsa-mir-1283-1_3p
AAAGCGCUUCCCUUUUGAGGGU
>hsa-mir-378d-2_3p
UUCCCUGCUCUAAGUCCCAUUU
>hsa-mir-802_3p
AAGGAGAAUCUUUGUCACUUAG
>hsa-mir-670_3p
CUCAUAUUCAUUCAGGAGUGU
>hsa-mir-1298_3p
CAUCUGGGCAACUGACUGAACU
>hsa-mir-761_3p
AGUUUCACUUUGCUGCUCCUC
>hsa-mir-764_3p
AGGAGGCCAUAGUGGCAACUGU
>hsa-mir-759_3p
UAAAUGUUUGCACUGGCUGUUU
>hsa-mir-770_3p
UGGGCCUGAUGUGGUGCUGGGG
>hsa-mir-298_3p
AGGAACUAGCCUGCUGCUUUGC
>hsa-mir-891a_3p
AGUGGCACAUGUUUGUUGUGAG
>hsa-mir-890_3p
AACUAUUCCCUUUCUGAGUAGA
>hsa-mir-891b_3p
AAUGGCACAUGUUUGUUGUUAG
>hsa-mir-190b_3p
AACUAAAUGUCAAACAUAUUCU
>hsa-mir-216b_3p
CACACUUACCCGUAGAGAUUCU
>hsa-mir-921_3p
UCCAUGGGCCUGGAUCACUGG
>hsa-mir-924_3p
CAUCCAACCUAGAGUCUACAAC
>hsa-mir-934_3p
AGAGUCUCCAGUAAUGGACGGG
>hsa-mir-936_3p
UGAGAGACCUUGCUUCUACUUU
>hsa-mir-938_3p
CGUGGUACACCUUUAAGAACU
>hsa-mir-942_3p
CAUGGCCGAAACAGAGAAGUUA
>hsa-mir-297_3p
UAUGUAUUAUGUACUCAUAUAU
>hsa-mir-1179_3p
CAACCAAUAAGAGGAUGCCAU
>hsa-mir-1181_3p
GCCGCCAAGGCAAGAUGGUGG
>hsa-mir-1231_3p
UACCCUGUCUGUUCUUGCCACAG
>hsa-mir-1200_3p
UUGGUUCAGGAAUUUGUCAGG
>hsa-mir-1202_3p
CCACUCUGCUUAGCCAGCAGGU
>hsa-mir-1203_3p
CUCCAGAUUGUGGCGCUGGUGC
>hsa-mir-1204_3p
AGGUGAGGACGUGCCUCGUGGU
>hsa-mir-1205_3p
UGUCAACCCUGUUCUGGAGUCU
>hsa-mir-1206_3p
UUUUUGCAAGCUAGUGAACGCU
>hsa-mir-1208_3p
GCCCUCUGAUGAGUCACCACUG
>hsa-mir-548j_3p
CAAAAACUGCAUUACUUUUGC
>hsa-mir-1287_3p
CUCUAGCCACAGAUGCAGUGAU
>hsa-mir-1291_3p
UUGGUUUCAAGCAGAGGCCUAA
>hsa-mir-548k_3p
CAAAAACCGCAAUUAUUUUUGCU
>hsa-mir-1293_3p
ACAAAUCUCCGGACCACUUAGU
>hsa-mir-1294_3p
ACAACAGUGCCAACCUCACAGG
>hsa-mir-548l_3p
CAAAAACUGCAGUUACUUGUGC
>hsa-mir-1243_3p
UUACUUUGCUUUGGUAAUAAAUC
>hsa-mir-1246_3p
UGACCCAAAGGAAAUCAAUCCA
>hsa-mir-1248_3p
UAGCAGAGUACACACAAGAAGA
>hsa-mir-1250_3p
GGCCACAUUUUCCAGCCCAUUCA
>hsa-mir-1251_3p
CGCUUUGCUCAGCCAGUGUAG
>hsa-mir-1253_3p
CAGGCUGAUCUUCUCCCCUUU
>hsa-mir-1254-1_3p
CACUGUACUCCAGCCUAGGCAA
>hsa-mir-1255a_3p
UAUCUUCUUUGCUCAUCCUUG
>hsa-mir-1256_3p
CUAAAGAGAAGUCAAUGCAUGA
>hsa-mir-1257_3p
UGGCAUCACUGGCCCCAUCCUU
>hsa-mir-1260a_3p
CGGGGUCAGAGGGAGUGCCA
>hsa-mir-1261_3p
CUGAAACUUUCUCCAUAGCAG
>hsa-mir-1262_3p
UCCUUCUGGGAACUAAUUUUUG
>hsa-mir-1263_3p
UCAGUAUGCCAUGUUGCCAUAU
>hsa-mir-548n_3p
AAAACCCGCAAUUACUUUUGCA
>hsa-mir-548m_3p
AAAGCCACAAAUACCUUUGCA
>hsa-mir-1265_3p
AACAAUACUUGACCACAUUUUGA
>hsa-mir-1266_3p
CCCUGUUCUAUGCCCUGAGGGA
>hsa-mir-1267_3p
GGGAUUACAUUUCAACAUGA
>hsa-mir-1268a_3p
CCAGCUACUUUGGAGGCUGAG
>hsa-mir-1270-1_3p
CAGGCUUUUCUUUAUCUUCUAU
>hsa-mir-1272_3p
UAGAAAUGUAGGCUGCAGCUC
>hsa-mir-548h-1_3p
UAAAAACUGGAAUUACUUUUGC
>hsa-mir-548h-2_3p
CAAACACCACAAUUACUUUUGC
>hsa-mir-548h-3_3p
CAAAAACUGCAAUUACUUUUGC
>hsa-mir-1275_3p
UAUGCCAAACUUAUUUUCCCCAA
>hsa-mir-1276_3p
UGUCUCCACUGAGCACUUGGGC
>hsa-mir-302e_3p
UAAGAUGGAUGUAGUAAUAGCA
>hsa-mir-548i-1_3p
CAAAAAUAGCAAUUAUUUUUGU
>hsa-mir-548i-2_3p
CAAAAAUAGCAAUUAUUUUUGU
>hsa-mir-548i-3_3p
CAAAAAUAGCAAUUAUUUUUGU
>hsa-mir-548i-4_3p
CAAAAACCACAAAUAUUAUUGC
>hsa-mir-1279_3p
AAAGAAGAGUAUAAGAACUUCC
>hsa-mir-1282_3p
UGGGAGGUACCAGAGGGCA
>hsa-mir-1283-2_3p
AAAUCGCUUCCCUUUGGAGUGU
>hsa-mir-1284_3p
GAAAGCCCAUGUUUGUAUUGG
>hsa-mir-1252_3p
AAUGAGCUUAAUUUCCUUUUUU
>hsa-mir-1255b-1_3p
UACUCUUUGUGAAGAUGCUGUG
>hsa-mir-513b_3p
UAAAUGUCACCUUUUUGAGAGG
>hsa-mir-1469_3p
UGGGGCGAGCCAACGCCGGGG
>hsa-mir-1470_3p
CGCGGGACGCGCCGAGGUAGG
>hsa-mir-1471_3p
AGCUGGCUCUAAUUUGAGGGGC
>hsa-mir-103b-1_3p
CAAGGCAGCACUGUAAAGAAGC
>hsa-mir-103b-2_3p
CAAGGCAGCACUGUAAAGAAG
>hsa-mir-1908_3p
CCGGCCGCCGGCUCCGCCCCG
>hsa-mir-1910_3p
GGAGGCAGAAGCAGGAUGACA
>hsa-mir-2052_3p
UUACCAGCUAUCAAAACAA
>hsa-mir-2054_3p
UAUCAUUAAAAAAUGUAUUACA
>hsa-mir-2110_3p
UCUCACCGCGGUCUUUUCCUCC
>hsa-mir-548q_3p
UGAUUACUUUUUCACCAACCU
>hsa-mir-2278_3p
AGACAGCUUGCACUGACUCCA
>hsa-mir-2909_3p
AAGAUGGCUGUUGCAACUUAA
>hsa-mir-3115_3p
CCAACUAUUAGGCCUUUAUGU
>hsa-mir-3119-1_3p
CAUCAAAGUUAAAAGCCAUA
>hsa-mir-3119-2_3p
CAUCAAAGUUAAAAGCCAGA
>hsa-mir-3122_3p
GACCAUCAUCUUGUCCGAAGAG
>hsa-mir-3125_3p
UUCGAGAUCCCCGCCUUCCUCCU
>hsa-mir-3128_3p
UGAGAGUUUUUUACUUGCAAUAG
>hsa-mir-3131_3p
GGCCCUGGCCCCAGCUUCUUCUC
>hsa-mir-3132_3p
UUUCCCUUGAGCCCUCCCUCU
>hsa-mir-3133_3p
UGAGUUUUAAGAGUUCUUUAUA
>hsa-mir-3135a_3p
CUGCAGCCUUGACCUCCUGGGC
>hsa-mir-3137_3p
UCGUGCUCCUGGGCUACAAACC
>hsa-mir-3139_3p
CAGGUAUCGCAGGAGCUUUUG
>hsa-mir-3141_3p
CAUCAGCCUUCACUGGGACG
>hsa-mir-3143_3p
AGCAACUCUUUACAAUGUUUCU
>hsa-mir-1273c_3p
CAGAGUCUCGUUCUGUUGCCCA
>hsa-mir-3147_3p
CACCUCGCCCUUGUCCAACUCG
>hsa-mir-3148_3p
GCAUACAUCAGUUUUUUCCAAC
>hsa-mir-3151_3p
CAUCCCACCUGAUCCCACAGC
>hsa-mir-3159_3p
GGCUCACGCCUGUAAUCCCAGC
>hsa-mir-3161_3p
UGCUGGGCCUUUGUUUUUACC
>hsa-mir-3163_3p
CUUACUACCCCCAUUUUAUAGA
>hsa-mir-3164_3p
CCGUUUUGCUUGAAGUCGCAGU
>hsa-mir-3165_3p
UGAGGUCACAUUGUAUCCACCU
>hsa-mir-1260b_3p
UGGUGAUAGUCUGGUGGGGGCG
>hsa-mir-3168_3p
CUGUGUGACCCUGGGCCAGUG
>hsa-mir-3169_3p
GUGUGCCAAGCAUAGUCCUGUG
>hsa-mir-3170_3p
UGCCUGUCUUAGAACCCCUAUG
>hsa-mir-3171_3p
UAUAUAGAUUCCAUAAAUCUAU
>hsa-mir-1193_3p
UAGGUCACCCGUUUGACUAUCC
>hsa-mir-3174_3p
UACUGGAUCUGCAUUUUAAUUC
>hsa-mir-3175_3p
UCGGGCGCUUUCUCCUCCCCCU
>hsa-mir-3178_3p
UCUCCCGUGCCCACGCCCCAAA
>hsa-mir-548w_3p
CAAAACCCACAAUUACUUUUGC
>hsa-mir-3181_3p
CGAGCCGGCCGGGCCCGCGGGU
>hsa-mir-3182_3p
UGCUUGGGUUGGAUCAUAGAGCAG
>hsa-mir-3183_3p
CGGCGCCUCCUCGAGGGAGGAGA
>hsa-mir-3185_3p
AGAGCCAUCCGCCUUCUGUCCA
>hsa-mir-3192_3p
UUCCUCUGAUCGCCCUCUCAG
>hsa-mir-3193_3p
UUACCCAGCUCCUGAGCAGG
>hsa-mir-3195_3p
GCCGGGGCGGGGGCGGGGGCUG
>hsa-mir-3196_3p
GGCCCCAUUCUGCUUCUCUCCC
>hsa-mir-3156-3_3p
CUCCCACUUCCUGAUCUUUCU
>hsa-mir-3197_3p
CCUUCCCGAUCCACCGCUCUC
>hsa-mir-3199-1_3p
UUUCUCCUAAGGCAGUCCCUGG
>hsa-mir-3199-2_3p
UUUCUCCUAAGGCAGUCCCUG
>hsa-mir-3201_3p
CCUCUUAUUUUUACAUGCCC
>hsa-mir-3202-1_3p
UAAAGCUCUUCUCCCUUCCAUA
>hsa-mir-3202-2_3p
UAAAGCUCUUCUCCCUUCCAUA
>hsa-mir-1273d_3p
UGCACUUCAGCCUGGGUGACAA
>hsa-mir-4295_3p
UCAAGGCUAAGAAACUAGACUG
>hsa-mir-4296_3p
UGGGGACUGUGUCCAUGUCU
>hsa-mir-4297_3p
CGGCAGGGCCAGGACGGGUCGC
>hsa-mir-378c_3p
AACUCUGACUUUGAAGGUGGUGA
>hsa-mir-4294_3p
GCCCAAGGGUGCAUGUGUCU
>hsa-mir-4301_3p
GUGGAGGGUGGCAGGUGCAGC
>hsa-mir-4298_3p
CAGAAACCAAACUGUCAAAAGU
>hsa-mir-4304_3p
CUCUGUGACUGCUGCCAUCCU
>hsa-mir-4302_3p
GGCUGAGUUUACUUAAGGU
>hsa-mir-4303_3p
UUCUUUAGCUUAGGAGCUAACC
>hsa-mir-4305_3p
CUGUGAGGGAAAUUCUCUGU
>hsa-mir-4309_3p
UUGUAGGGUCUGCGGUUUGAAG
>hsa-mir-4311_3p
CAGGUUACAGGUUCGAUCUUU
>hsa-mir-4313_3p
GUGGGGGAAUCAGGGGUGUAA
>hsa-mir-4315-1_3p
UCUGGUGCAGAACUACAGCGG
>hsa-mir-4316_3p
CCAGCCCAGCCCCAAUCCCACCA
>hsa-mir-4314_3p
UUCUGCCCCAGGGCCCAGAGU
>hsa-mir-4319_3p
GUGCUCAGCUCAUGGGGCUA
>hsa-mir-4317_3p
UAGCUCUCUUGAUAAAAUGUUU
>hsa-mir-4256_3p
AUUGAUUAGGUCUGAUGAUCCA
>hsa-mir-4258_3p
CUGGGCUUGGUUUGGGGGCGG
>hsa-mir-4260_3p
CCCACACCCCAGCUUGUCACAC
>hsa-mir-4255_3p
CCAUUUUUAGGGCAAAGAGGCA
>hsa-mir-4325_3p
AAGGAUGGAGAGAAGGCAGAUC
>hsa-mir-4326_3p
CUGGGUGGAUGGAGCAGGUC
>hsa-mir-4327_3p
AGGGAGUUCUCAUCAAGCCUUU
>hsa-mir-4267_3p
CCCAGCCUCUGUCAUCCCUGCAU
>hsa-mir-4269_3p
GGAAGCCACUCUGUCAGGCCUG
>hsa-mir-4264_3p
UGACAGGUACUGGGUAAGACU
>hsa-mir-4270_3p
GCCUUCCCCUGCUGGGAAGA
>hsa-mir-4273_3p
AUGCUUCUUCACAAUGGUCACA
>hsa-mir-4276_3p
UAAAUAGAGCUACUGUGUCUGA
>hsa-mir-4275_3p
AUAAAAAAGUGAUAAUGGGAA
>hsa-mir-4277_3p
CAGUGCCCUGCUCAGCUCAAGU
>hsa-mir-4280_3p
UAUGUUCAAGACUGAAUGACA
>hsa-mir-4284_3p
AGAGGGGGUAGUUAGGAGCUUU
>hsa-mir-4286_3p
UACCAUGACUUAAGUGUGGUGG
>hsa-mir-4287_3p
UGUGGUCCCUACUGGGGAGACC
>hsa-mir-4289_3p
CUGGGCCCUGUCUGCAGAGCC
>hsa-mir-4291_3p
GCUGUUCUGCUGUGGCUGCAG
>hsa-mir-500b_3p
AGUGCACCCAGGCAAGGAUUCU
>hsa-mir-1270-2_3p
CAGGCUUUUCUUUAUCUUCUAU
>hsa-mir-4315-2_3p
UCUGGUGCAGAACUACAGCGG
>hsa-mir-3612_3p
CAGUUCACUAGAGGCGUCCUGA
>hsa-mir-3621_3p
CCACCUGACGCCGCGCCUUUGU
>hsa-mir-3648_3p
CUCGAGGGGUCCCCGUGGCGU
>hsa-mir-3650_3p
GCUCUGUCUGGCACAUUUCUGA
>hsa-mir-3652_3p
CUGGGCCUCUGCUGCGUCCUG
>hsa-mir-3655_3p
CAAAAUGCCGGAGCGAGAUAGU
>hsa-mir-3658_3p
UGAUUUUUUUUUUCUUUUUGUA
>hsa-mir-1273e_3p
CAGCCUGGGUGACACAGCGAGA
>hsa-mir-3661_3p
GCUGCUCGAUCCACUGGUCC
>hsa-mir-3665_3p
ACUCCGCAGCUGCUCGUUCUG
>hsa-mir-3666_3p
AGCGUUUCACACUGCCUGGU
>hsa-mir-3668_3p
UUUGAUCAAUCUCUGCAAUUUU
>hsa-mir-3672_3p
GAUGUUUUAUGAGUCUCAUGA
>hsa-mir-3674_3p
UCCUUUCAAGUUUUUGCAUUUC
>hsa-mir-3683_3p
AUGCUACGAACAAUAUCACAGA
>hsa-mir-3685_3p
UUGGGGGGAUGGGCAAAGUAC
>hsa-mir-3690-1_3p
CAUAUCUACCUGGACCCAGUGU
>hsa-mir-3713_3p
UAUCCCCAGAUGGAUACCAA
>hsa-mir-3714_3p
GGAAGACACCGCUGCCACCUC
>hsa-mir-3180-4_3p
CCUCCGGAUGCCAGUCCCUCAU
>hsa-mir-3180-5_3p
CCUCCGGAUGCCAGUCCCUCAU
>hsa-mir-3908_3p
CAGAGUCUCCCUCUGUCGCCAGG
>hsa-mir-3911_3p
CCUGCGCUUCUCGAUUCCCAGA
>hsa-mir-3915_3p
UAAGACCAUCCUUUCCUCAAU
>hsa-mir-3916_3p
UUCAGGGGAUGUGUCUCCUCUU
>hsa-mir-3918_3p
UCUCCAGCUGGGACCCUGCAC
>hsa-mir-3926-1_3p
UCUGCCUGCUUUUUGGCCAGC
>hsa-mir-3926-2_3p
UCUGCCUGCUUUUUGGCCAGC
>hsa-mir-3943_3p
CUAAGUAAAGUGGGGGGUGGG
>hsa-mir-3945_3p
UACAGCCUCUUAUGCUUUCC
>hsa-mir-1254-2_3p
CCUGUACUCUAGCCUGGGCA
>hsa-mir-1268b_3p
UAAUUCCAGCUAGUUGGGA
>hsa-mir-548h-5_3p
UAAAAACCACGGUUGCUUUUGC
>hsa-mir-548ab_3p
CAAAACCCGCAAUUAGUUUUGC
>hsa-mir-4417_3p
CCAGCAUCCAGGGCUCACCUAC
>hsa-mir-4422_3p
UGGGCCCUUCUUGAUGCUCUUG
>hsa-mir-378g_3p
UGGCUCCAGCCCAGCUC
>hsa-mir-4424_3p
UUAGUCCAUUUCAAGUUAACU
>hsa-mir-4426_3p
AGGAGUCUACUCUUCAUCUUG
>hsa-mir-4429_3p
UUUGUCUCUCCAACUCAGACU
>hsa-mir-4430_3p
CACUGCACUCCAACCUGGUGA
>hsa-mir-4431_3p
UUUCUAGUUGUCAGAGUCAUUA
>hsa-mir-4434_3p
UUUCAACUUUUCCUACAGUGU
>hsa-mir-4435-1_3p
AGUGUGACUCAGCAGGCCAACA
>hsa-mir-4435-2_3p
AGUGUGACUCAGCAGGCCAACA
>hsa-mir-4439_3p
AAGGUAUCAGUUUACCAGGCCA
>hsa-mir-4443_3p
UAUCCCUUUCUAGCCCUGAGCA
>hsa-mir-548ag-1_3p
CAAAUAUUACAUUUACUUUUGC
>hsa-mir-548ag-2_3p
CAAGAACCUCAAUUACCUUUGC
>hsa-mir-4450_3p
CACCAUCUCCCCUGGUCCCUUGG
>hsa-mir-4453_3p
AGGAGGCCCAGGCCGCGUCUUC
>hsa-mir-4454_3p
UGUCCGUGUGAAGAGACCACCA
>hsa-mir-4455_3p
GAAGGACAGCCAAAUUCUUCA
>hsa-mir-4456_3p
UGGGAGGAAGUUAGGGUU
>hsa-mir-4458_3p
UUUUAGUUACACUCUGCUGUGG
>hsa-mir-4459_3p
UGGCACUGACUCCAGCCUGGGG
>hsa-mir-4460_3p
GGUAAAUUCACAACCACUGUGG
>hsa-mir-378h_3p
UAGCAGCAAUCUGAUCUUGAGC
>hsa-mir-3135b_3p
UCACUGCAGCCUCGAACUCC
>hsa-mir-4464_3p
UAUCCAAACCUUACUAAUUCA
>hsa-mir-548ai_3p
AAAAAAAAUCACAAUUACUUUU
>hsa-mir-4466_3p
CCGGCCCGGCCCGGCCCGGCGA
>hsa-mir-4467_3p
CCCCUGGGCCGCCGCCUCCCU
>hsa-mir-4472-2_3p
UCUUGCUCCGUCGCCCAGGCCG
>hsa-mir-4478_3p
AGCCUCAUCCCCUGCAGCCCUG
>hsa-mir-3689d-1_3p
UGUGAUCCUGUUCUUCCUG
>hsa-mir-3689d-2_3p
UGUGAUCCUGUUCUUCCUGAGC
>hsa-mir-3689e_3p
CUGGGAGGUGUGAUCCCGUGC
>hsa-mir-3689f_3p
CUGGGAGGUGUGAUCCCACACU
>hsa-mir-548ak_3p
AAACCGCAAUUACUUUUGCAG
>hsa-mir-4481_3p
CUAGCACAUGAGCACGCUC
>hsa-mir-4486_3p
UAGAUGCUUGCUCUUGCCAUUG
>hsa-mir-4488_3p
CGCCUUGGCCCCGCCCCGCCC
>hsa-mir-4489_3p
UCCUGCCUGACCCUGUCCCA
>hsa-mir-4495_3p
AGCAAAAAGCUUAUUUACAUUU
>hsa-mir-4497_3p
CCCGGCGCCCGUCCGCCCGCGG
>hsa-mir-4498_3p
AGCAGCCCCUGCCUUGGAUCUC
>hsa-mir-4499_3p
UAACUCCUUGUCUCAGUCUGUU
>hsa-mir-4501_3p
UUUCAUCAGAUGUCACAUUUU
>hsa-mir-4503_3p
GUUUCUAUUUCCUGCUUAAAUA
>hsa-mir-4505_3p
UCCUCCAUGUCGGCCCGCCUUG
>hsa-mir-4508_3p
CCUGCGCCGGCAGCUGCAAGG
>hsa-mir-4509-1_3p
AACCUUCUGUAUCCUUUAUUUU
>hsa-mir-4509-2_3p
AACCUUCUGUAUCCUUUAUUUU
>hsa-mir-4509-3_3p
AACCUUCUGUAUCCUUUAUUUU
>hsa-mir-4510_3p
CUACAAUCUUUUCUCACAACA
>hsa-mir-4511_3p
GGUAAAUGCAAUAGUUCUUCUU
>hsa-mir-4513_3p
CGGCCCCCAGAUUUCUGGUCUCC
>hsa-mir-4514_3p
UACCUCGUCUCUUGCCUGUUUUAG
>hsa-mir-4515_3p
UGGGGAGCUGGUCCUAGCUCA
>hsa-mir-4516_3p
CACGGCUCUGCCCACGUCUCCC
>hsa-mir-4517_3p
UGUGUUUGGGUGGUGUGGCUG
>hsa-mir-4519_3p
GCGGCCUGCAGUAAGCGGGUA
>hsa-mir-4521_3p
AAACUAGGAUUUCUCUUGUUAC
>hsa-mir-1269b_3p
AGAUGGCUUAUCAUGGGACCUCU
>hsa-mir-4523_3p
CGGCCGAGGCCCGGGCCGGUUC
>hsa-mir-4525_3p
UCAGCGUGCACUUCCCCACCCUG
>hsa-mir-4527_3p
CAUCAGCUCUGUGCUGCCUAC
>hsa-mir-4532_3p
CCUGGUAUCCUGGGUGU
>hsa-mir-4533_3p
GUCCACUUCCCUUUCUCUCUCU
>hsa-mir-378i_3p
UUCCCACUCUUGGGCCCUGGGC
>hsa-mir-1587_3p
UGGACUCACCUGUGACCAGC
>hsa-mir-548an_3p
CAAAAACCGCAAUUCCUUUUGC
>hsa-mir-4537_3p
GCUGAGCUGGGCUGAGCUGAGC
>hsa-mir-4538_3p
AGCCAGGCUGAUCUGGGCUGAG
>hsa-mir-3974_3p
UGACAAAUUUGACUACAGCCU
>hsa-mir-3976_3p
AUGACAUGGGAUUUGGCUGUU
>hsa-mir-3977_3p
CUUUAAUUUGUUAUGUGUUGGCA
>hsa-mir-3978_3p
CUUGGGCAUCGUUUUCUUUUGA
>hsa-mir-4634_3p
UUGGGCGGCCGCGUUUCCCCUCC
>hsa-mir-4636_3p
UAAAGGCUUCAAGCACGAGUUCU
>hsa-mir-4642_3p
CAAAGCCACUCAGUGAUGAUGC
>hsa-mir-4647_3p
CCCAGCACCACCACCUCCUAU
>hsa-mir-4648_3p
CCCCUGCUCUGUUCCCACAG
>hsa-mir-4651_3p
UUUGCCGGGCGCCUCAGUUCA
>hsa-mir-4654_3p
CAGUCUCCUUUUCCCUCAUCAU
>hsa-mir-4656_3p
GCCUCCUGCUUCCUGGGCUCAG
>hsa-mir-4657_3p
UGCCAAGAACACUACCAUAU
>hsa-mir-4660_3p
UCCAUCUCCCCCAGGGCCUGG
>hsa-mir-4663_3p
UUCCUGGAGCUCAGGCCCUUGC
>hsa-mir-4673_3p
CUGACCCGGCCCCUCUUGCGG
>hsa-mir-4678_3p
AAGAUUCUGAGCAAUAACCUAU
>hsa-mir-4679-1_3p
CAAAGAAUCUCUAUCACAGAAA
>hsa-mir-4679-2_3p
CAAAGAAUCUCUAUCACAGAAA
>hsa-mir-4681_3p
CAGGUGCAGGCUGCAGACCUGU
>hsa-mir-4682_3p
UCCAGAGCUCCAAGGCUCAGUGC
>hsa-mir-4686_3p
CACCCUGGGCCCAGCAGGAGCC
>hsa-mir-4689_3p
CCAUGCCAUGUGUCCUCAUGG
>hsa-mir-4696_3p
UGACAAUGUCCAUUUUGCAGU
>hsa-mir-4705_3p
AGCAAUUACCAAGUGAUUGGUU
>hsa-mir-4706_3p
CAGCCCACUCCUGUCCUGGGCU
>hsa-mir-4710_3p
AGCAGCUCUCGCCUCUUCGUC
>hsa-mir-4718_3p
CUUGGCUUCAGUUACUAGC
>hsa-mir-451b_3p
UGGUAACGGUUUCCUUGCCAUU
>hsa-mir-4729_3p
GCGUCCCAGCAGAUAAAUGAGG
>hsa-mir-4730_3p
GCUGGUGUGUGCUGCUCCACAG
>hsa-mir-4736_3p
UGGCUGCUUGCCUGCCU
>hsa-mir-4737_3p
ACGGUGCCUCACAGCCACACAG
>hsa-mir-4739_3p
AGCCUCUCCCUUCCUCCCCUCC
>hsa-mir-4744_3p
UAGUAUGUCUAGUCUUUAGGUU
>hsa-mir-4748_3p
CAGACCCUACCCAACCCCACG
>hsa-mir-4751_3p
CUUCUGGGGGCUGGUCUUCAG
>hsa-mir-4752_3p
CAUGUUCUUCAGAUGGACAAGG
>hsa-mir-4754_3p
UCCGCAGGUCCAGGUUGCCGUG
>hsa-mir-4759_3p
AAUUCCAACAUCUAGUCCUAAA
>hsa-mir-4767_3p
CCGGGGGCAGAGCGCGCGGGAG
>hsa-mir-4775_3p
UGACUGAAACAAAAAAUUAAAA
>hsa-mir-4784_3p
CGUCCCUGCUCAUCCUCUCCGC
>hsa-mir-4788_3p
CUCCCUUAGUUGGUCCCUAAUC
>hsa-mir-4791_3p
UAUGUGCAGUCAAUGUCCAGU
>hsa-mir-4792_3p
UGGGGCCGCGCACAUCUCUGC
>hsa-mir-4794_3p
UAGUCUCAUGAGAUAGCCAGAUG
>hsa-mir-4803_3p
CAACCCACACUAUGAUGUUAAA
>hsa-mir-5087_3p
AGUCGCAAGCAUAAGAAAGAGA
>hsa-mir-5090_3p
UAAGCCUUCUGCCCCCAACUCC
>hsa-mir-5091_3p
UCACCGGCAGGGGUCUGGAGUC
>hsa-mir-5094_3p
UGGUAGGUACAGUGGGCUCAC
>hsa-mir-5095_3p
CGGUGGCUCACGCCUGUAAUC
>hsa-mir-1273f_3p
CUGCACCCCCAGCCUGGGCCA
>hsa-mir-5096_3p
UGACCUCAGGUGAUCCAUCCAC
>hsa-mir-5189_3p
UGCCAACCGUCAGAGCCCAGA
>hsa-mir-548aw_3p
CCGCGAUGACUUUUGCAUCAAC
>hsa-mir-5683_3p
AGUCAGGAUCUGCAUUUGAAUA
>hsa-mir-5684_3p
UGUUGCCCAGGCUGGAGUCCA
>hsa-mir-548ax_3p
CAAAAACCGUAAUUACUUUUGU
>hsa-mir-5685_3p
CGUGAUAACUGCAGGGCUGUGA
>hsa-mir-5686_3p
UGUAUUGUAUCGUAUCGUAUCG
>hsa-mir-5681b_3p
UAGAAAGGGUGGCAAUACUCU
>hsa-mir-5689_3p
UAGGACUACAGGUGUGUGCUA
>hsa-mir-5690_3p
UAAUAGAGGUAAUAGUUGAAA
>hsa-mir-5691_3p
CUGCUUGGUGUUCAGAGCUUGU
>hsa-mir-5692a-1_3p
ACACCCUGUGAUAUUAUUUGUA
>hsa-mir-5692a-2_3p
ACACCCUGUGAUAUUAUUUGUA
>hsa-mir-4666b_3p
GAAUUACAAUUUGACAUGCAAUU
>hsa-mir-5694_3p
CUGAGAAGUCCCAUGAUCCGC
>hsa-mir-5696_3p
CGUCAGACUACCUAAAUGAGCAC
>hsa-mir-5697_3p
CUUUAUCAUGAAACGCUUGAGG
>hsa-mir-5698_3p
ACAAUCACUGUACUCCCCAGG
>hsa-mir-5700_3p
AUAAUUUAAUGCAUUUAUUGA
>hsa-mir-5701-1_3p
UCAGAACAUGAAAAUAACGUCCA
>hsa-mir-5692b_3p
UACACCCAUGUGAUAUUUGAAG
>hsa-mir-5704_3p
AUAACAGGAUGAUGGCCUAAAC
>hsa-mir-5706_3p
CUUCAGCAUGUUUUCCAGAGG
>hsa-mir-5707_3p
AUGUACAGCUUUCAAACAUGCU
>hsa-mir-5708_3p
UCUUGGCCAGGCACAGUGGCUC
>hsa-mir-5701-2_3p
UCAGAACAUGAAAAUAACGUCCA
>hsa-mir-5787_3p
CUCGGCUCCCGCGCCGCACCC
>hsa-mir-6068_3p
CUGCUGGCGCAGGCUCGGCC
>hsa-mir-6069_3p
AGGGUGGAGGGUCACUCCUUA
>hsa-mir-6070_3p
UGAGCUCUUGUUGAUUGCAGUG
>hsa-mir-6071_3p
UCAGAACCCCCGCCACCACAGA
>hsa-mir-6076_3p
CCCUUUCACCCUCCUGAGUUUGG
>hsa-mir-6077-1_3p
UUAAGGCUGACGCUCCCUAUU
>hsa-mir-6078_3p
UCAGCUGGUUUUGAGUGAGAAG
>hsa-mir-6082_3p
AUUGACUGGGCUAUAUUUGUC
>hsa-mir-6086_3p
UUUGCCUUGUUUUUCUUUUU
>hsa-mir-6087_3p
GGCUCUCGCUUCUGGCGCCAAG
>hsa-mir-6088_3p
UAUUGCCUACGCUGAUCUCA
>hsa-mir-6124_3p
UGCCACUCCUGCCCAGUGCCUC
>hsa-mir-6126_3p
UCUGCCCACCCCACACCCUGCCU
>hsa-mir-6127_3p
UCCUCCUCCUCCUCCUCCUUC
>hsa-mir-6129_3p
UUGUCCAAGUUUCCCUUUGAA
>hsa-mir-6132_3p
CUGCUCCCAGUCCUGCCCCUGC
>hsa-mir-6717_3p
UUUCCUCAUCCUGCCAGGCCACC
>hsa-mir-6718_3p
AUAAGCCUUUUGGCCACUAGG
>hsa-mir-6721_3p
UGACCUGCUUUAACCCUUCCCCA
>hsa-mir-6723_3p
UGGGAAGAAAGUUAGAUUUACG
>hsa-mir-6724_3p
UCCCGAGGCCCGAGCCGCGACC
>hsa-mir-3690-2_3p
CAUAUCUACCUGGACCCAGUGU
>hsa-mir-6077-2_3p
UUAAGGCUGACGCUCCCUAUU
>mmu-mir-207_5p
UGAGGGGCUGCGGGAGGAGCCGG
>mmu-mir-762_5p
UCUCGGCCCGCACGGUCCGGCC
>mmu-mir-3475_5p
CAAAUCAUGUACCCCCACAG
>mmu-mir-678_5p
AGCUGUGCUCCAAUAUGAGAGA
>mmu-mir-682_5p
UCUGGCACUGUGGUUCCUGCA
>mmu-mir-683-1_5p
AGGCUGCAGUGGACCCAGGCU
>mmu-mir-684-1_5p
UUAAGUAGGGAUAAAUUACUCU
>mmu-mir-684-2_5p
UUAAGUAGGGAUAAAUUACUCU
>mmu-mir-688_5p
AAGAAAAGUAGGGGCUUGCUUG
>mmu-mir-690_5p
UGUGGAGCUAAUUGGCUGUAUU
>mmu-mir-691_5p
UUUUGCUUUCUUCCUUGGGUCU
>mmu-mir-692-1_5p
AGACUGGCGCGCCCCAGGGAUCU
>mmu-mir-692-2_5p
AGACUGGCGCGCCCCAGGGAUCU
>mmu-mir-694_5p
UCAGGCAUCGCUUUCAACCC
>mmu-mir-697_5p
UUGACAGGUCUCAGAGGUGACU
>mmu-mir-704_5p
UGGGAGCUAGAGGAUGUGGUCA
>mmu-mir-709_5p
UGUCCCGUUUCUCUGCUUCU
>mmu-mir-711_5p
AAUCUCUUCUUAGGGUGCUUC
>mmu-mir-713_5p
UUAGUGAGACUUGAUUGACAUG
>mmu-mir-718_5p
AGGCCGCGGAGGGCAAGAUGG
>mmu-mir-804_5p
AGGUUACAACUUCCCCAGUAGA
>mmu-mir-343_5p
UGGGAUAGAGUGGGUGUGGCGGG
>mmu-mir-453_5p
CAGGAGUGCUGUGAGAAGUG
>mmu-mir-466g_5p
UGUGUGCAUGUGGAUGUAUGU
>mmu-mir-1187_5p
UUACACACACACACACACACA
>mmu-mir-669j_5p
GUGCAUGUGUGUAUAGUUGUGU
>mmu-mir-1190_5p
CGUGGGAAGGUCUCUGCUGGC
>mmu-mir-466j_5p
UUGUGCAUGUGUGUAUGUGUGC
>mmu-mir-467g_5p
AUAUGUGUGUGUGUAUAUAUA
>mmu-mir-1902_5p
GGAGUGUUUGCUGUAUAAUUGG
>mmu-mir-1905_5p
UGCUGCUGGAUGCGUUUGAUGGU
>mmu-mir-1895_5p
UUUCCUCUUCUUCUUGGCCGGG
>mmu-mir-1900_5p
AAGCUAGAAGAGGGCGGAGCCU
>mmu-mir-1892_5p
UUCUACUCUUGACCAAAGUUU
>mmu-mir-1896_5p
CUCAUUACAGUGAUGUCUUU
>mmu-mir-1907_5p
AGCCCCACUCCCCCUCGCUGUC
>mmu-mir-1893_5p
AGGUAUCUGCUGCGCCUGAGAUG
>mmu-mir-1901_5p
UUCCCUGAGUGAACGAGUUGAG
>mmu-mir-1927_5p
AGAUCCCUAGAAACCAGAGUUG
>mmu-mir-1928_5p
AGGAUAGAGCUUUGCGCAUUG
>mmu-mir-1931_5p
AGCCAUCUCCUAGGCCAGAA
>mmu-mir-1932_5p
AGCCUGGCCCUGAGUCUCCGACCC
>mmu-mir-1936_5p
CCAGUCACACAGAGGACUUUAG
>mmu-mir-1942_5p
AGGCCUAUUUAAUGUUAGACA
>mmu-mir-1945_5p
CCCGUCAGCCCCCGAGAAAAC
>mmu-mir-1949_5p
GCUGGUUGGCAUUCUGGGCCU
>mmu-mir-1951_5p
AACCACCUCUCUUCACUUACUU
>mmu-mir-1958_5p
AGAACUUACUGCUUCCACUUUC
>mmu-mir-1961_5p
AGUUCAACACGCCCUCCCCUCU
>mmu-mir-1962_5p
UGGUCCCAUCUGUCUGCCUCUCU
>mmu-mir-1965_5p
CGCCACCAUGCCUGGCUCUUUU
>mmu-mir-1967_5p
UCUUUCUCUCUUUGCUCCUUU
>mmu-mir-1946b_5p
AGGCGUGCGCCACCACUGCCCA
>mmu-mir-1983_5p
AAAGCAUGCUCCAGUGGCGCA
>mmu-mir-683-2_5p
AGGCUGCAGUGGACCCAGGCU
>mmu-mir-2136_5p
CCAGUCAGGAGUCAGUUAGGA
>mmu-mir-2137_5p
ACCUCCUUCCUGCUGCCUU
>mmu-mir-2139_5p
AGCAGAGGGCCAGGACUGGCAUU
>mmu-mir-432_5p
UAGCUCUUGCAUUUCCUGGUGG
>mmu-mir-599_5p
UAUUUGAUAAGAUGACAUAGGA
>mmu-mir-2861_5p
UCCGGCUCCCCCUGGCCUCCC
>mmu-mir-3472_5p
UUUCCAGCUUCUGGCUAUUAUA
>mmu-mir-3473a_5p
CCUGUUGAGCCAUCUCACCAG
>mmu-mir-3960_5p
UCCUGCGCCCCCGAUCGGGGCC
>mmu-mir-3961_5p
AGAGGACCAAAUGCACUCAGAGC
>mmu-mir-28c_5p
ACAAAGACAAAUGAGAUAUGA
>mmu-mir-3962_5p
UGAGAAAUGUACUCUGCCACG
>mmu-mir-3964_5p
GGCCUGCUUUCCAAGUUAUGU
>mmu-mir-3965_5p
CAGAGAGCUGCAGCUGAGUGC
>mmu-mir-378b_5p
UCCUGGGCUAUCCCAGUCCAGG
>mmu-mir-101c_5p
UACUGCACAGUCCUGUGAUGA
>mmu-mir-3967_5p
UGCACCUGACUCAGGCAGCAA
>mmu-mir-3968_5p
AGCGUGUGGUGGUAGGAUCCGU
>mmu-mir-3971_5p
AGGUGGAAUGGGAGGUGGCAGG
>mmu-mir-3473b_5p
UGAGCCAUCUCUCCAGCCCAA
>mmu-mir-5097_5p
CGGACAGAUGGGCAUGGAGUCG
>mmu-mir-5099_5p
AGAAAUUACAUUGAUUUAAGA
>mmu-mir-5100_5p
UGGGAGGGAGGACUUGGGAA
>mmu-mir-5101_5p
UUUUCUUAGUAUCAGUUACA
>mmu-mir-5103_5p
UUUGGGGACCCUAGGAUCUGGG
>mmu-mir-5104_5p
UGAGGCAUCUCUCUAGCUCCAGA
>mmu-mir-5106_5p
CAACAACAACAGCAACAACCCG
>mmu-mir-5108_5p
UCCACUGUUCUUACCAUUCCCU
>mmu-mir-5109_5p
CCGUGCCUGGGCUGACACCUAG
>mmu-mir-5118_5p
GAGGCAGAGGUUGGCUGAUCU
>mmu-mir-5119_5p
CAGGGCUGGCCUAUGGGACAGA
>mmu-mir-5121_5p
AUGUGGUGACAUGUAGGACAGG
>mmu-mir-466q_5p
UGUGUGUGUGUGUGUGUAUGU
>mmu-mir-5123_5p
CAUAUGCCAUGGUGUGUAGAU
>mmu-mir-5125_5p
UAAGGAGAGCCCCAUGCCUUUG
>mmu-mir-5126_5p
ACGCCUCCUGCAGCUGCGGGAG
>mmu-mir-5127_5p
UGGUGAAAUGUGGUGACAUAU
>mmu-mir-5128_5p
GUCUUUCUAGCUCCUGUUUUAC
>mmu-mir-5131_5p
UCGGAUGCGCGUGUGGCGGAAG
>mmu-mir-5135_5p
ACUCGGAGCCCAGCCACCUAGA
>mmu-mir-5136_5p
GGUGGUUUUCACGUGAGUCUUG
>mmu-mir-6236_5p
UGAAAAUGGAUGGCGCUGGAGCG
>mmu-mir-6237_5p
UGGGACAGGACUCAACACUCA
>mmu-mir-6238_5p
UAUCUGACCUGAGUGAACUAGG
>mmu-mir-6239_5p
CCUGGGUGUUAGCGUUGGAUC
>mmu-mir-133c_5p
AGGCUCAUGAAGACACCAAA
>mmu-mir-6337_5p
UCUAACAUUUCACAGUCCUUUUC
>mmu-mir-6342_5p
UCCGCUAUCAUGCAACUGUGGC
>mmu-mir-6343_5p
UUCAGAUAGCUAUUUAUUGC
>mmu-mir-6346_5p
AGGGCAGAUGACCCAAGUCCAG
>mmu-mir-6348_5p
GGCACAAAAGGAAAGGUGGUU
>mmu-mir-6349_5p
AAUUCUUUAAUCCCUCCCACC
>mmu-mir-6357_5p
AGGCGCGCUUGUCGGUGUAGGC
>mmu-mir-6359_5p
ACUGAUUGUGGCGGAGAGAUGG
>mmu-mir-6361_5p
CAUGGGGCUGAAUACUGUUGGG
>mmu-mir-6363_5p
UCGAGAUAAAAUUCCUCUACGUG
>mmu-mir-6364_5p
UAUAGGGCUGGGGAAUAGCUU
>mmu-mir-6365_5p
UCUAAUAGUAGAAGACCUGGGU
>mmu-mir-6366_5p
UGGCAAGUGGGUCUCCUGGGGA
>mmu-mir-6367_5p
AAGCAAGAACAGGAGUUCAAAGG
>mmu-mir-6368_5p
CUUCACUCUGUUAUUUCCUAGA
>mmu-mir-6370_5p
UUCAUAUGUUGGCUGCUGAUGU
>mmu-mir-6371_5p
AGUAGUUUGUCAUGCUGGAGGU
>mmu-mir-6373_5p
GCUUUCUAAUACUCAUUUUUCA
>mmu-mir-6377_5p
UAGAAGAGAAACCUGAAGUACU
>mmu-mir-6379_5p
UAGCAGUGAAAGCUUUGGGAA
>mmu-mir-6380_5p
GGUUGUAAGCAACUAUGUGGAUA
>mmu-mir-6382_5p
ACCACUUGGUUCUCUGUCACAU
>mmu-mir-130c_5p
UGGAUGUAAAAUGUCCCCUGCA
>mmu-mir-6391_5p
UGGGCAUCCUCCCAGAGUCUAG
>mmu-mir-6394_5p
AGCUGUUGCCUUUCCCAGGGG
>mmu-mir-6396_5p
ACAGGUGACUAGGGGCGAAGG
>mmu-mir-6397_5p
UUCUCACUGAAAGAAUCCUGGA
>mmu-mir-6398_5p
UUUUUGGGGGGGGGCAUAUAUUC
>mmu-mir-6399_5p
UCAGAUACCAUUGUUUGAUCC
>mmu-mir-6400_5p
CGGCUGUGUCUUGCAGGAAGC
>mmu-mir-6401_5p
AAUGAUACCAUAACUGGGCACUG
>mmu-mir-6402_5p
UGGGAAUAUUAUAACUGUUUAG
>mmu-mir-6403_5p
UGUGCGGCCGCUGCCUCUGUCA
>mmu-mir-6404_5p
UACAUCAUGUCCCAUCACUAGA
>mmu-mir-6405_5p
UCCAAGGGCUUCUUUCUGACUU
>mmu-mir-496b_5p
UUGGAAGCAGAUGGCCGAUAAUU
>mmu-mir-6407_5p
UGCCACAUUGCAUUCUGGGGAG
>mmu-mir-6408_5p
AGGGACAUUCUGUUCAAGCUCA
>mmu-mir-6409_5p
CAAUAACAGCUAGCGCGCAUGC
>mmu-mir-6412_5p
UUAGCUUGAUGUGGUACUGCAC
>mmu-mir-6413_5p
AGCCCUUGCCUGUCCUUGCCUAA
>mmu-mir-6414_5p
AGGCUUUUCAGACCCUGCUCUUU
>mmu-mir-6420_5p
UGGGGGUGGGAUGGAGUGGGGA
>mmu-mir-873b_5p
UGUGGGUGUUCCCGGGAACUUG
>mmu-mir-6541_5p
UGAGAGAGUCCUUGCCUGAGCA
>mmu-mir-692-3_5p
AGACUGGCGCGCCCCAGGGAUCU
>mmu-mir-297a-1_3p
UAUUGCAUGUAUAUAUUAUGC
>mmu-mir-297a-2_3p
CAUACCCAUACAAGCAUGCAC
>mmu-mir-451a_3p
UAGUAAUGGUAACGGUUCU
>mmu-mir-484_3p
UUACCUAGGGGGCUGGCGGCGU
>mmu-mir-546_3p
UUGUCUCUUGCUAUCCCUGUGC
>mmu-mir-761_3p
UUUCACUUUGCUGCUCCUCCUG
>mmu-mir-763_3p
UCUGCCUCCCAGCCAGCCAUUA
>mmu-mir-759_3p
UAAAUGUUUGCACUGGCUGUUU
>mmu-mir-680-1_3p
AUCCUCUUGACAGCCUUGGGU
>mmu-mir-680-3_3p
UAGGCAGCAGGUACUCUUCAU
>mmu-mir-681_3p
CAGGGCCUCCAGCGGGACAGUU
>mmu-mir-686_3p
UGGGCACCAUGGCUGGGGGUG
>mmu-mir-687_3p
AGUCUGUCAUUGUAUUCUUG
>mmu-mir-695_3p
UUGGUCCUGGUCACCGGCUCGG
>mmu-mir-703_3p
UUUUUUUUUGUGUGUGGCAGUU
>mmu-mir-705_3p
CAGUCCUCCCUACCUCCCUAAC
>mmu-mir-706_3p
UUUUUUGAGAUGGCUUUUUUUU
>mmu-mir-707_3p
AUGGGCAUGCGGUCAUAGUUGU
>mmu-mir-710_3p
UUCAACUCUUUAGAACUUAGGU
>mmu-mir-714_3p
GGUUGGCGCGGUCGCCCGGCGC
>mmu-mir-717_3p
GAAGCUGCUCUCCGUUCCGAAG
>mmu-mir-721_3p
UCAUUUUUCUUGUUAUUGCCAC
>mmu-mir-882_3p
UGAUUUCUGGGUUUUUCUAAU
>mmu-mir-105_3p
ACGAAUGCUUGAGCAUGUGCUA
>mmu-mir-327_3p
GUCCAACAUCCCUCUUGAUGGC
>mmu-mir-568_3p
CGGUGUGUGUAUUAUACAGGU
>mmu-mir-449b_3p
CAGCCACAGCUACCCUGCCACU
>mmu-mir-466f-4_3p
UGCAUGCAUGUGUGUGCAUCUAU
>mmu-mir-466k_3p
GUAUGUGAAUAUAUGUGUAUA
>mmu-mir-1195_3p
CUAGGGCAGCCAGGAACACACA
>mmu-mir-1903_3p
CUCCUGGAAGAGGAACAAGUGU
>mmu-mir-1899_3p
UUUCAGAUUCUGCUCAUUCCGU
>mmu-mir-1904_3p
UCUCUUCAGGUAGAUUAAACAU
>mmu-mir-1898_3p
UAUAAUCUGUUUACUUUGACCUA
>mmu-mir-1935_3p
CCAGCCUGGUCUACAGAGUGA
>mmu-mir-1938_3p
CUGAACUGCAGUUCCCAUCAUG
>mmu-mir-1940_3p
CCUUCCAUUGGUUAAGACCUCC
>mmu-mir-1946a_3p
AAGGCAUGCGCCACCACUCUCG
>mmu-mir-1950_3p
UCAUCUCCUUAAAUGCAGAAA
>mmu-mir-1952_3p
UCCAAGGUGUGGAUGACAAA
>mmu-mir-1953_3p
GAAGGCUGUGAGGUUCCCCUCU
>mmu-mir-1954_3p
GACGGGGUUUCUCUGUGUAGCCC
>mmu-mir-669n_3p
UGUGCAUCCCACAGCACAUGU
>mmu-mir-1956_3p
UUCCCUGGCUGGCACCUGGACGU
>mmu-mir-1957a_3p
CAUGUGCAAGGCCCUGAGUUU
>mmu-mir-1960_3p
GCUCUCUUCUGCAGCACUGACU
>mmu-mir-1963_3p
AGGACUCGGCCCUUGUCCCGCA
>mmu-mir-1969_3p
AUCCAUGCUGCCUCCAUUUCUG
>mmu-mir-1970_3p
CAGUCAGGCCUAGUGGCACUCA
>mmu-mir-1971_3p
UCUGUUUUUCAGUCUAUCU
>mmu-mir-2183_3p
AUGGGGUUCUAAGAAUCUGCA
>mmu-mir-767_3p
UCUGCUCAUACCCUAUGGUUCCU
>mmu-mir-3470a_3p
AUCAGCCUGCCUCUGCCUCCU
>mmu-mir-3470b_3p
CCUGCCUCUGCCUCCCGAGUGC
>mmu-mir-3471-1_3p
UGCUCUGUCCAGUUUCUUUUU
>mmu-mir-3471-2_3p
CCCCUUGUGGGUGGGACAAUCU
>mmu-mir-1186b_3p
UGGUGCCUGACUGUGAUCCCAA
>mmu-mir-3474_3p
AUCUGCGUCUUGUUCCAGGUUC
>mmu-mir-3963_3p
UUACAGGUUUUAGGUGGAAUAU
>mmu-mir-3966_3p
UGUUCAUCAUGCUUGCUGCAGA
>mmu-mir-3969_3p
UUAGAUUAGCUACUUACAGGGC
>mmu-mir-28b_3p
CCAGAAUGUGUGAGGCAUCUU
>mmu-mir-3970_3p
AGCAGAAACCAGCAUCACCCUU
>mmu-mir-5046_3p
UCCGAUCCGGGAGCCUGGU
>mmu-mir-5098_3p
CAGGGUUUCUCUGUGUAGCCC
>mmu-mir-5105_3p
CCCAGCCCGUGGACGGUGUGA
>mmu-mir-3473c_3p
UUAUAGGAGUUGGGGAGAUG
>mmu-mir-5110_3p
UUCUAGCCACUUGCCCUGAGU
>mmu-mir-5112_3p
UGCUUCAUCCCCAGCUACA
>mmu-mir-5113_3p
AGGGUCACUCCCUCCUCUCUGC
>mmu-mir-5114_3p
UUGCAGUUCCUGUUCCAGAAG
>mmu-mir-5115_3p
CCUCAGCUGCGGUGGGUGUCA
>mmu-mir-5116_3p
AGGCAGGGUCUUCAUAUCGAGA
>mmu-mir-5120_3p
UCAGUGGCAGCAGCCCCUUCAG
>mmu-mir-5122_3p
AAGGAGCUGCCGCUGGGCCG
>mmu-mir-3473d_3p
AGGGCUGGAGAGGUGGCUCAGU
>mmu-mir-5124a_3p
UCUUGCAGAGGACCCAAGUUCA
>mmu-mir-5130_3p
CUCGCACCGCGCGGCUCUCAG
>mmu-mir-5133_3p
UGUCUCUGCCGCUCGCUUCAG
>mmu-mir-344i_3p
GGCUCUAGCCAGGGUCUGACUAC
>mmu-mir-5709_3p
AAAGUCUUAAGGGUGUGUAUUG
>mmu-mir-5710_3p
CUGGCUCUUUGUCCCUCGGCA
>mmu-mir-6240_3p
UGUGAUUUCUGCCCAGUGCUC
>mmu-mir-6241_3p
UGAGGGAAUUUCCAGGUGGCCA
>mmu-mir-6243_3p
UCGGUUGGCCCCGGAUAGCCGG
>mmu-mir-6244_3p
CCGAUAGCCAUAUGCUUCCAG
>mmu-mir-195b_3p
AAUUACUGCUCUCCUGUAACU
>mmu-mir-6335_3p
UAGAAUGAGUUACAUGAGGAC
>mmu-mir-6336_3p
UCUUUUAUAGGUCUGAUGGAAA
>mmu-mir-6338_3p
UAGAAGGGAGAAUGUAUGA
>mmu-mir-6339_3p
AAGCUUGGGAAGCUGGUCUCCU
>mmu-mir-6340_3p
AGUUUGAAGCCCUUGCCGCCAG
>mmu-mir-6341_3p
UAGUAUAACACUGAGGGUCAAC
>mmu-mir-6344_3p
CAGAGUGGAGAUGGGAGAACAG
>mmu-mir-6345_3p
UACUAGGUUCUCCAUGGACA
>mmu-mir-6347_3p
UGCAGUCUUUCACAAGCUCAC
>mmu-mir-6350_3p
AUAUUUUCAUGCCUUGAGCAC
>mmu-mir-6351_3p
AGAGAUCCUCUGGGCAUGCUC
>mmu-mir-6352_3p
UGUGGAAUCUUGCUGUUCCUUC
>mmu-mir-6353_3p
AGAGCCAGGAGUGUGUGUCUGG
>mmu-mir-6354_3p
AGAGACUGCAACCAGGAAGUCU
>mmu-mir-6355_3p
UUUUAUUAUGAUGCUGAUUGU
>mmu-mir-6356_3p
CAGCAGGGCACUGUGCAGGAA
>mmu-mir-6358_3p
UGAUGGUUUGUAUAUCCUUGGA
>mmu-mir-6360_3p
CAUCUGGGGGUCAUAGGUCAAC
>mmu-mir-145b_3p
UCUGGCUUGAGAAAUUGGUGU
>mmu-mir-6362_3p
AGCAGGGUGUGGAGAGUCCUU
>mmu-mir-6369_3p
UAUGUAGCAGAGGAUAGCCUAG
>mmu-mir-6372_3p
UGCUGGUUUUCUAUGUCCAUC
>mmu-mir-6374_3p
UAAAAACUAUUAUGGUUUUCU
>mmu-mir-6375_3p
UGAUACCAGCUACCACAGUGU
>mmu-mir-6376_3p
CAUCACAGUUUCUAAUGCUCAGC
>mmu-mir-21b_3p
AGAAAAUCCUUCUGUACUAUCU
>mmu-let-7j_3p
CCCUUGCUCAGAUUAAAAGCCUGG
>mmu-mir-6378_3p
CUGAUUUUCUCUGAAAUAUGG
>mmu-mir-6381_3p
UCCUCUUCCCAGCUAGCUUGU
>mmu-mir-6383_3p
UCAGUGGGCAAUACUAUGCUA
>mmu-mir-6384_3p
GUGAGCCACGUGGGGAGAUGGA
>mmu-mir-6385_3p
UUUCCUCAUGUAUCUGGGCCC
>mmu-mir-6386_3p
GGGAUUCUCACUUGCUGAUGCA
>mmu-mir-6387_3p
CCCACAAUGCCGGAGGCUCCAU
>mmu-mir-6388_3p
AGCAGACUGUGUUCUCUGUU
>mmu-mir-5124b_3p
GCAUACUCAUUGGGUAGUUCUA
>mmu-mir-6389_3p
UGUAUUUGUGUUCAACAGCUUU
>mmu-mir-378c_3p
CAACAUGUAGUCUAUCUGAUCU
>mmu-mir-6390_3p
UUUGAUGCUUCGAAAUCUUUU
>mmu-mir-6393_3p
CAAGUGUCACUGUUGGCCUGG
>mmu-mir-1957b_3p
UGCAAGGCGCUGAGUUCCAGCC
>mmu-mir-6395_3p
CAGACAUGAGUCUUCUGUCAGC
>mmu-mir-21c_3p
CAGCUCUGUUCAGCUAUUCUCA
>mmu-mir-6406_3p
CAUGUGGCUGGCACUCCAGGAA
>mmu-mir-6410_3p
GCCGAGGAGUUCCAUGGCCCUG
>mmu-mir-6411_3p
Not_Predicted
>mmu-mir-378d_3p
CUGUGAUUUUUAGGGUGUCAGU
>mmu-mir-6415_3p
CAUUACACUUUGAAGAGUCUCC
>mmu-mir-6417_3p
UUGUGUGCUGCUGUGAUUGUCC
>mmu-mir-6419_3p
UGUUGCACGUGCUGCUGAGUCU
>mmu-mir-451b_3p
GGUUUCCUCGCCAUUCCCAAG
>mmu-mir-30f_3p
GCUUCCAGUCAAGGAUGUUUAC
>mmu-mir-3473e_3p
GAUGCUUUCUCAGAGGACCCAA
